# Supplementary material for: Novel Autoantibodies Related to Cell Death and DNA Repair Pathways in Systemic Lupus Erythematosus
Source: Genomics Proteomics Bioinformatics. 2019 Sep 5;17(3):248–59. doi: 10.1016/j.gpb.2018.11.004 (PMC6818352; doi:10.1016/j.gpb.2018.11.004)
Supplement: Supplementary Table S1 [file mmc4.xlsx]

## Sheet: sheet 1
Table S1 Target proteins of 437 IgG autoAbs that are differentially expressed between SLE and NC by ProtoArray analyses
Database ID	Protein target	Mean SLE	Mean NC	FC (SLE/NC)	P value	Swiss-Prot	Description
BC000108.1	WWP2	149.954	46.0223	3.25829	0.030303	O00308	WW domain containing E3 ubiquitin protein ligase 2 (WWP2)
BC000190.1	ZC3HC1	275.727	38.7653	7.11273	0.030303	Q9BWJ8	Zinc finger, C3HC-type containing 1 (ZC3HC1)
BC000251.1	GSK3B	181.896	65.2265	2.78868	0.030303	P49841	Glycogen synthase kinase-3 beta
BC000442.1	AURKB	599.221	275.702	2.17343	0.030303	Q96GD4	Serine/threonine-protein kinase 12
BC000535.1	PPAN	327.388	53.0088	6.17612	0.00757576	Q9NQ55	Suppressor of SWI4 1 homolog
BC000712.1	KIFC1	299.841	125.449	2.39014	0.00757576	Q9BW19	Kinesin family member C1 (KIFC1)
BC000733.1	EIF3S4	273.982	61.187	4.47778	0.030303	O75821	Eukaryotic translation initiation factor 3, subunit G (EIF3S4)
BC000758.1	CCDC28A	1256.84	61.412	20.4658	0.00108225	Q8IWP9	Coiled-coil domain-containing protein 28A
BC000770.1	DIDO1	310.718	109.269	2.8436	0.00757576	Q9BTC0	Death inducer-obliterator 1 (DIDO1)
BC001132.1	DDX54	409.1	64.9137	6.30221	0.0400433	Q8TDD1	DEAD (Asp-Glu-Ala-Asp) box polypeptide 54 (DDX54)
BC001184.1	ZNF574	163.383	28.3606	5.76092	0.030303	Q6ZN55	Zinc finger protein 574 (ZNF574)
BC001280.1	STK6	608.859	83.9821	7.24986	0.00757576	O14965	Serine/threonine-protein kinase 6
BC001304.1	PCLO	423.168	85.526	4.94783	0.030303	Q32P40	Piccolo (presynaptic cytomatrix protein) (PCLO)
BC001327.1	IFRD2	232.513	88.9875	2.61287	0.030303	Q12894	Interferon-related developmental regulator 2 (IFRD2)
BC001662.1	MAPKAPK3	1066.7	90.2858	11.8147	0.00108225	Q16644	MAP kinase-activated protein kinase 3
BC001780.1	WBSCR22	419.859	60.8726	6.89733	0.00757576	O43709	Uncharacterized methyltransferase WBSCR22
BC002369.1	PLK1	492.999	101.972	4.83465	0.00757576	P53350	Serine/threonine-protein kinase PLK1
BC002448.2	ABLIM1	350.514	109.484	3.20151	0.0400433	Q5JVV1	Actin binding LIM protein 1 (ABLIM1)
BC002488.1	SERBP1	381.386	79.617	4.79026	0.00757576	Q8NC51	SERPINE1 mrna binding protein 1 (SERBP1)
BC002733.2	C1orf77	229.698	36.7494	6.25039	0.030303	Q9Y3Y2	Chromosome 1 open reading frame 77 (c1orf77)
BC002863.2	C9orf156	108.551	54.1252	2.00555	0.030303	Q9BU70	Chromosome 9 open reading frame 156 (c9orf156)
BC002921.2	PAK4	217.416	50.6167	4.29534	0.030303	O96013	P21(CDKN1A)-activated kinase 4 (PAK4)
BC004236.2	UBE2S	1825.92	109.629	16.6554	0.00757576	Q16763	Ubiquitin-conjugating enzyme E2S (UBE2S)
BC004349.1	RANBP3	173.438	59.6519	2.90751	0.030303	Q9H6Z4	RAN binding protein 3 (RANBP3)
BC004876.1	MCM10	219.688	97.2316	2.25943	0.030303	Q7L590	Protein MCM10 homolog
BC005248.1	EIF1AY	1585.41	102.45	15.475	0.00108225	O14602	Eukaryotic translation initiation factor 1A, Y-linked (EIF1AY)
BC005840.2	SELS	253.773	54.7611	4.63417	0.030303	Q9BQE4	Selenoprotein S (SELS)
BC005982.1	PPIA	303.785	95.6118	3.17728	0.030303	P62937	Peptidylprolyl isomerase A (cyclophilin A) (PPIA)
BC006103.1	CLK3	175.822	48.3503	3.63642	0.030303	P49761	CDC-like kinase 3 (CLK3)
BC006177.1	MTA1	222.706	32.5099	6.8504	0.030303	Q13330	Metastasis-associated protein MTA1
BC006318.1	EPB49	417.173	94.2633	4.42561	0.030303	Q08495	Erythrocyte membrane protein band 4.9 (dematin) (EPB49)
BC006323.1	ABCB7	545.215	59.6677	9.13751	0.030303	O75027	ATP-binding cassette, sub-family B (MDR/TAP), member 7 (ABCB7)
BC006423.1	AURKA	989.577	116.813	8.47143	0.00757576	O14965	Serine/threonine-protein kinase 6
BC007228.1	CSAG3A	950.437	72.7715	13.0606	0.00108225	Q96IU8	CSAG family, member 3A (CSAG3A)
BC007709.1	SSH3	130.965	66.2717	1.97619	0.030303	Q8TE77	Protein phosphatase Slingshot homolog 3
BC008730.2	HK1	328.024	17.8423	18.3846	0.030303	P19367	Hexokinase 1 (HK1)
BC008808.2	ERCC6L	150.81	56.1062	2.68794	0.030303	Q96H93	Excision repair cross-complementing rodent repair deficiency, complementation group 6-like (ERCC6L)
BC008902.2	GCC1	532.954	64.1641	8.30612	0.00757576	Q96CN9	GRIP and coiled-coil domain-containing protein 1
BC009108.1	MCM10	263.699	124.768	2.11352	0.00757576	Q7L590	Cdna clone IMAGE:3451214 (MCM10)
BC009348.2	CIRH1A	638.331	82.6766	7.72083	0.00108225	Q969X6	Cirrhosis, autosomal recessive 1A (cirhin) (CIRH1A)
BC009623.1	NPM1	429.556	45.9944	9.33931	0.00757576	A8K3N7	Nucleophosmin (nucleolar phosphoprotein B23, numatrin) (NPM1)
BC010467.1	N/A	553.669	65.8909	8.40282	0.00757576	NA	Cdna clone MGC:17410 IMAGE:4156035, complete cds
BC010501.1	CTNND1	363.524	46.8686	7.75624	0.030303	O60716	Catenin delta-1
BC010919.1	RPL35	577.339	33.8779	17.0417	0.00757576	P42766	Ribosomal protein L35 (RPL35)
BC010947.1	SRP19	969.697	65.5438	14.7946	0.00108225	P09132	Signal recognition particle 19kda (SRP19)
BC011668.1	CSNK2A1	347.477	35.6379	9.75021	0.00757576	P68400	Casein kinase II subunit alpha
BC011707.1	NRBF2	1462.72	128.417	11.3904	0.00757576	Q96F24	Nuclear receptor binding factor 2 (NRBF2)
BC012109.1	HOMER2	568.279	370.24	1.53489	0.00757576	Q9NSB8	Homer homolog 2 (Drosophila) (HOMER2)
BC012472.1	UBD	723.633	72.8794	9.92919	0.00757576	O15205	Ubiquitin D (UBD)
BC012566.1	NPM1	280.327	36.0635	7.77315	0.030303	P06748	Nucleophosmin (nucleolar phosphoprotein B23, numatrin) (NPM1)
BC012760.2	GSK3B	635.019	48.4801	13.0985	0.00757576	P49841	Glycogen synthase kinase-3 beta
BC012945.1	C19orf57	584.495	144.978	4.0316	0.00757576	Q0VDD7	Uncharacterized protein c19orf57
BC013009.1	ZMYM3	651.962	80.638	8.08505	0.00108225	Q14202	Zinc finger, MYM-type 3 (ZMYM3)
BC013396.2	TTN	3508	46.5737	75.3215	0.030303	Q8WZ42	Titin
BC013437.1	MEF2A	153.328	35.5656	4.31112	0.030303	Q02078	Myocyte enhancer factor 2A (MEF2A)
BC013900.1	C12orf41	303.172	91.0815	3.32858	0.030303	Q9H9L4	Chromosome 12 open reading frame 41 (c12orf41)
BC014020.1	BAIAP2	227.686	87.8974	2.59036	0.030303	Q9UQB8	BAI1-associated protein 2 (BAIAP2)
BC014260.2	PARP3	190.949	38.5088	4.95857	0.00757576	Q9Y6F1	Poly (ADP-ribose) polymerase family, member 3 (PARP3)
BC014452.1	N/A	397.39	177.236	2.24215	0.030303	Q96CB2	Cdna clone IMAGE:4903661, complete cds
BC014607.2	ROPN1L	111.489	33.6709	3.31113	0.030303	Q96C74	Ropporin-1-like protein
BC014924.1	KIF2C	200.447	90.8606	2.20609	0.0400433	Q99661	Kinesin family member 2C (KIF2C)
BC014969.1	ATF6	165.73	44.4257	3.73051	0.030303	P18850	Activating transcription factor 6 (ATF6)
BC015586.2	LAMC1	462.955	53.6142	8.63494	0.030303	Q96BH6	Laminin, gamma 1 (formerly LAMB2) (LAMC1)
BC016330.1	RAD51AP1	1051.86	265.183	3.96655	0.00757576	Q96B01	RAD51 associated protein 1 (RAD51AP1)
BC017114.1	OBFC2A	278.836	56.4588	4.93874	0.00757576	Q96AH0	Oligonucleotide/oligosaccharide-binding fold containing 2A (OBFC2A)
BC017269.2	C10orf47	1823.34	110.138	16.5551	0.030303	Q86WR7	Chromosome 10 open reading frame 47 (c10orf47)
BC018823.2	SFRS5	285	22.8677	12.463	0.030303	Q13243	Splicing factor, arginine/serine-rich 5 (SFRS5)
BC019039.2	RGS3	418.476	55.5774	7.5296	0.00757576	P49796	Regulator of G-protein signaling 3
BC020555.1	SERBP1	278.164	58.6707	4.74111	0.00757576	Q8NC51	SERPINE1 mrna binding protein 1 (SERBP1)
BC020647.1	CCDC59	306.629	35.54	8.62772	0.030303	Q9P031	Coiled-coil domain containing 59 (CCDC59)
BC020712.1	POU5F1	171.542	64.6595	2.65301	0.030303	Q01860	POU domain, class 5, transcription factor 1
BC020733.1	SRPX2	578.715	13.7099	42.2115	0.030303	O60687	Sushi-repeat-containing protein, X-linked 2 (SRPX2)
BC020972.1	CSNK1G2	451.169	57.0934	7.9023	0.00757576	P78368	Casein kinase I isoform gamma-2
BC021174.1	LOC728492	911.413	74.5585	12.2241	0.00108225	Q32P76	Small EDRK-rich factor 1
BC021282.1	ZNF444	462.068	59.0294	7.82777	0.00757576	Q8N0Y2	Zinc finger protein 444
BC021561.1	SUPT16H	596.493	54.9333	10.8585	0.00108225	Q9Y5B9	FACT complex subunit SPT16
BC021983.1	NPM1	289.047	22.207	13.016	0.030303	P06748	Nucleophosmin (nucleolar phosphoprotein B23, numatrin) (NPM1)
BC022253.1	SLC6A15	158.762	72.8536	2.1792	0.030303	Q8TBM6	Solute carrier family 6, member 15 (SLC6A15)
BC022325.1	PHC3	4412.51	22.6039	195.21	0.00757576	Q8NDX5	Polyhomeotic homolog 3 (Drosophila) (PHC3)
BC022361.1	C14orf111	616.065	46.8099	13.161	0.00108225	Q5RFQ0	Rrna-processing protein FCF1 homolog
BC022520.1	RPIB9	155.219	77.8754	1.99317	0.030303	Q8TBG7	RUN domain containing 3B (RPIB9)
BC022524.1	FGF12	776.471	62.6341	12.3969	0.00108225	P61328	Fibroblast growth factor 12 (FGF12)
BC022816.1	SNRPA1	10291.9	50.6893	203.04	0.00108225	P09661	Small nuclear ribonucleoprotein polypeptide A1 (SNRPA1)
BC024002.2	FNDC8	315.694	63.8771	4.94221	0.030303	Q8TC99	Fibronectin type III domain containing 8 (FNDC8)
BC024254.1	ABI1	413.588	58.1149	7.11674	0.00757576	Q5T2R7	Abl-interactor 1 (ABI1)
BC025254.1	INTS3	1352.06	44.8049	30.1765	0.030303	Q68E01	Integrator complex subunit 3 (INTS3)
BC025279.1	SAFB2	185.438	81.6716	2.27053	0.030303	Q14151	Scaffold attachment factor B2
BC025307.1	PRKD2	136.64	34.8339	3.92262	0.030303	Q9BZL6	Serine/threonine-protein kinase D2
BC025345.1	hCG_2018279	1741.51	10.6446	163.605	0.00757576	Q8TB00	Mrna similar to LOC149651 (cdna clone MGC:39393 IMAGE:4862156), complete cds
BC025700.1	AFF4	616.579	183.942	3.35204	0.00757576	Q9UHB7	AF4/FMR2 family, member 4 (AFF4)
BC026104.2	PDCD4	130.068	39.648	3.28057	0.030303	Q53EL6	Programmed cell death 4 (neoplastic transformation inhibitor) (PDCD4)
BC027607.1	ZC3H14	178.139	36.6323	4.86289	0.00757576	Q8NCT6	Zinc finger CCCH-type containing 14 (ZC3H14)
BC027951.1	CASS4	510.106	116.201	4.38984	0.030303	Q9NQ75	Cas scaffolding protein family member 4
BC028711.2	RP13-36C9.3	391.363	70.8165	5.52643	0.00757576	A8K842	Cancer/testis antigen CT45-3 (CT45-3)
BC028723.1	CSNK1A1L	157.293	44.1505	3.56266	0.030303	Q8N752	Casein kinase 1, alpha 1-like (CSNK1A1L)
BC029220.1	SOX5	185.423	100.294	1.84879	0.030303	P35711	Transcription factor SOX-5
BC029382.1	AGGF1	396.942	133.037	2.9837	0.030303	Q8N302	Angiogenic factor with G patch and FHA domains 1
BC029524.1	CCDC46	285.848	90.4782	3.15931	0.030303	Q8N8E3	Coiled-coil domain-containing protein 46
BC029760.1	OTUD6B	616.85	76.8121	8.03063	0.00757576	Q8N6M0	OTU domain containing 6B (OTUD6B)
BC029796.1	LOC116349	274.276	152.836	1.79458	0.00757576	Q96CR9	Hypothetical protein BC014011 (LOC116349)
BC030020.2	DDX55	383.214	37.2047	10.3002	0.030303	Q8NHQ9	DEAD (Asp-Glu-Ala-Asp) box polypeptide 55 (DDX55)
BC030592.2	HRB	616.39	169.929	3.62735	0.030303	P52594	HIV-1 Rev binding protein (HRB)
BC030711.2	C2orf13	182.281	43.4755	4.19272	0.00757576	Q8IW19	Aprataxin and PNK-like factor
BC031549.1	CLK1	206.429	67.9399	3.0384	0.00757576	P49759	CDC-like kinase 1 (CLK1)
BC031650.1	SH3RF2	1568.39	515.001	3.04541	0.00757576	Q8TEC5	Putative E3 ubiquitin-protein ligase SH3RF2
BC031691.2	SLAIN2	1152.93	329.746	3.49643	0.00757576	A8MSR2	SLAIN motif family, member 2 (SLAIN2)
BC031821.1	SCRN3	197.495	71.7827	2.75129	0.0400433	Q0VDG4	Secernin-3
BC032124.1	BRD3	258.281	57.1226	4.52152	0.00757576	Q15059	Bromodomain containing 3 (BRD3)
BC032382.1	LOC729751	146.75	49.7606	2.94911	0.030303	Q8N0T0	Similar to pleckstrin homology domain containing, family M (with RUN domain) member 1; adapter protein 162, mrna, complete cds
BC032485.1	AIFM3	238.967	64.7954	3.68802	0.030303	Q96NN9	Apoptosis-inducing factor, mitochondrion-associated, 3 (AIFM3)
BC032508.1	PNMAL1	208.951	49.5851	4.21399	0.030303	Q5U638	PNMA-like 1, mrna (cdna clone MGC:45422 IMAGE:5246377), complete cds
BC032587.1	TULP3	194.773	49.7206	3.91735	0.00757576	O75386	Tubby like protein 3 (TULP3)
BC032844.1	AGGF1	464.737	75.4638	6.15842	0.030303	Q8N302	Angiogenic factor with G patch and FHA domains 1
BC032851.2	CBLB	379.093	95.7752	3.95815	0.030303	Q13191	Cas-Br-M (murine) ecotropic retroviral transforming sequence b (CBLB)
BC032852.2	MAGEB4	417.765	72.1975	5.78642	0.00757576	O15481	Melanoma antigen family B, 4 (MAGEB4)
BC033308.1	DZIP1L	328.91	75.5633	4.35277	0.030303	Q8IYY4	DAZ interacting protein 1-like (DZIP1L)
BC033708.1	RALGPS1	11543.7	305.1	37.8356	0.00757576	Q8N4S6	Ral GEF with PH domain and SH3 binding motif 1 (RALGPS1)
BC033842.1	MTUS1	169.233	46.3649	3.65002	0.00757576	Q9ULD2	Mitochondrial tumor suppressor 1 (MTUS1)
BC033856.1	LARP1	3116.67	39.0597	79.7925	0.00108225	Q6PKG0	La ribonucleoprotein domain family, member 1 (LARP1)
BC034376.1	AMPH	207.631	34.118	6.08569	0.030303	P49418	Amphiphysin (AMPH)
BC034435.1	ZC3H3	469.424	57.6301	8.14546	0.00757576	Q8IXZ2	Zinc finger CCCH-type containing 3 (ZC3H3)
BC034963.1	ASZ1	221.055	32.9665	6.70544	0.030303	Q8WWH4	Ankyrin repeat, SAM and basic leucine zipper domain-containing protein 1
BC035021.1	RNF190	185.137	65.3535	2.83285	0.030303	Q8NA82	Membrane-associated ring finger (C3HC4) 10 (RNF190)
BC036056.1	FANCM	292.08	79.3295	3.68186	0.00757576	Q8IYD8	Fanconi anemia, complementation group M (FANCM)
BC036077.1	GSPT2	176.266	39.4015	4.47358	0.030303	Q8IYD1	G1 to S phase transition 2 (GSPT2)
BC036365.1	C10orf81	143.962	48.043	2.99653	0.030303	Q5SXH7	PH domain-containing protein c10orf81
BC036434.1	VRK2	322.278	89.3309	3.60769	0.030303	Q86Y07	Serine/threonine-protein kinase VRK2
BC036452.1	KCNE1	1560.79	58.6	26.6346	0.00757576	P15382	Potassium voltage-gated channel subfamily E member 1
BC037311.1	CACNB1	225.065	45.5987	4.93577	0.030303	Q02641	Voltage-dependent L-type calcium channel subunit beta-1
BC038976.1	ARHGAP15	387.117	74.318	5.20892	0.00757576	Q53QZ3	Rho gtpase-activating protein 15
BC039832.1	PPHLN1	292.145	70.9218	4.11925	0.00757576	Q8NEY8	Periphilin 1 (PPHLN1)
BC040106.1	HSPC111	509.832	49.262	10.3494	0.00108225	Q9Y3C1	Hypothetical protein HSPC111 (HSPC111)
BC040946.1	HSPC148	195.491	46.1242	4.23837	0.00757576	Q9P013	CWC15 homolog (S. Cerevisiae) (HSPC148)
BC042608.1	FAM90A1	188.3	105.642	1.78243	0.030303	Q86YD7	Family with sequence similarity 90, member A1 (FAM90A1)
BC047536.1	SCEL	619.239	377.097	1.64212	0.030303	O95171	Sciellin (SCEL)
BC048299.1	SPATS2	472.124	108.988	4.33191	0.00757576	A8K8G9	Spermatogenesis associated, serine-rich 2 (SPATS2)
BC048970.1	TTLL7	547.932	59.159	9.26202	0.00108225	Q6ZT98	Tubulin tyrosine ligase-like family, member 7 (TTLL7)
BC050434.1	FLJ10154	197.126	44.465	4.43328	0.00757576	Q9NWB6	Hypothetical protein FLJ10154 (FLJ10154)
BC051031.1	C11orf74	168.782	66.8472	2.52489	0.030303	Q86VG3	Chromosome 11 open reading frame 74 (c11orf74)
BC051698.1	INTU	136.985	70.4228	1.94518	0.030303	Q9ULD6	Inturned planar cell polarity effector homolog (Drosophila) (INTU)
BC052805.1	EPB49	230.071	46.6957	4.92703	0.030303	A8K0T5	Erythrocyte membrane protein band 4.9 (dematin) (EPB49)
BC053866.1	EDN3	249.182	53.1398	4.68917	0.030303	P14138	Endothelin 3 (EDN3)
BC056508.1	VCY	703.904	56.616	12.433	0.00108225	O14598	Variable charge, Y-linked 1B (VCY)
BC056673.1	PPP1R2P9	186.923	78.3743	2.38501	0.030303	O14990	Protein phosphatase 1, regulatory (inhibitor) subunit 2 pseudogene 9 (PPP1R2P9)
BC059947.1	CSAG1	351.568	84.6957	4.15095	0.00757576	Q6PB30	Chondrosarcoma associated gene 1 (CSAG1)
BC060818.1	SNAP91	1839.82	50.9238	36.1289	0.00757576	NA	Synaptosomal-associated protein, 91kda homolog (mouse) (SNAP91)
BC063275.1	EIF2C1	3663.6	29.6445	123.584	0.00108225	Q9UL18	Eukaryotic translation initiation factor 2C, 1 (EIF2C1)
BC063681.1	MAGEA2	274.604	76.4932	3.58991	0.0400433	P43356	Melanoma-associated antigen 2
BC064840.1	HDAC7	292.311	113.408	2.5775	0.030303	Q8WUI4	Histone deacetylase 7
BC064984.1	ASXL1	1211.12	74.8951	16.1708	0.00108225	Q8IXJ9	Additional sex combs like 1 (Drosophila) (ASXL1)
BC065370.1	C20orf112	199.547	61.6631	3.23609	0.030303	Q96MY1	Chromosome 20 open reading frame 112 (c20orf112)
BC066958.1	SFRS2	542.919	124.927	4.34591	0.030303	Q6NXQ0	Splicing factor, arginine/serine-rich 2, mrna (cdna clone MGC:87440 IMAGE:4837392), complete cds
BC067755.1	KCTD18	280.714	105.512	2.66049	0.030303	Q6PI47	Potassium channel tetramerisation domain containing 18 (KCTD18)
BC070154.1	HMGN1	493.373	45.7398	10.7865	0.00757576	P05114	Non-histone chromosomal protein HMG-14
BC092474.1	PRR16	1440.47	467.532	3.08101	0.030303	Q569H4	Proline-rich protein 16
BC093051.1	CIP29	257.304	45.4476	5.66155	0.030303	P82979	Nuclear protein Hcc-1
BC093990.1	SUDS3	688.928	80.0432	8.60695	0.030303	Q9H7L9	Sin3 histone deacetylase corepressor complex component SDS3
BC094719.1	ARHGAP12	256.276	99.9568	2.56387	0.030303	Q8IWW6	Rho gtpase-activating protein 12
BC095485.1	MPP5	538.589	62.4182	8.62872	0.030303	Q8N3R9	MAGUK p55 subfamily member 5
BC096165.1	TNNI3	251.501	58.7606	4.28008	0.030303	P19429	Troponin I, cardiac muscle
BC096708.1	WIT1	323.554	81.4609	3.9719	0.00757576	Q06250	Wilms tumor-associated protein
BC099907.1	GTF2I	469.036	135.825	3.45325	0.00757576	P78347	General transcription factor II-I
BC103812.1	ALKBH3	393.737	75.93	5.18552	0.00757576	Q96Q83	Alpha-ketoglutarate-dependent dioxygenase alkb homolog 3
NM_000698.2	ALOX5	755.936	35.4588	21.3187	0.030303	P09917	Arachidonate 5-lipoxygenase (ALOX5)
NM_000983.3	RPL22	1012.5	69.083	14.6563	0.00108225	P35268	60S ribosomal protein L22
NM_000984.2	RPL23A	678.111	41.4031	16.3783	0.00108225	P62750	Ribosomal protein L23a (RPL23A)
NM_001001550.1	GRB10	232.754	106.423	2.18706	0.030303	Q13322	Growth factor receptor-bound protein 10 (GRB10), transcript variant 3
NM_001001711.1	DDI1	522.854	100.827	5.18564	0.0400433	Q8WTU0	Protein DDI1 homolog 1
NM_001003937.1	TSPYL6	145.902	22.0041	6.63065	0.030303	Q8N831	Testis-specific Y-encoded-like protein 6
NM_001009613.1	SPANXN4	810.121	52.0421	15.5666	0.00108225	Q5MJ08	Sperm protein associated with the nucleus on the X chromosome N4
NM_001014.2	RPS10	243.509	31.0341	7.8465	0.030303	P46783	Ribosomal protein S10 (RPS10)
NM_001017417.1	CT45A1	395.952	86.7567	4.56393	0.0400433	A8K842	Cancer/testis antigen family 45, member A1 (CT45A1), mrna
NM_001017926.1	ZHX1	310.997	88.4145	3.51749	0.030303	Q9UKY1	Zinc fingers and homeoboxes protein 1
NM_001030002.1	GRB7	398.531	108.923	3.65882	0.030303	Q14451	Growth factor receptor-bound protein 7
NM_001031.4	RPS28	861.228	68.5927	12.5557	0.00757576	P62857	40S ribosomal protein S28
NM_001032293.1	ZNF207	4428.76	241.331	18.3514	0.00108225	Q59G94	Zinc finger protein 207 (ZNF207), transcript variant 2
NM_001039468.1	MARK2	239.445	51.4743	4.65173	0.00757576	A9CP04	MAP/microtubule affinity-regulating kinase 2 (MARK2), transcript variant 3
NM_001040633.1	PRKAG2	265.989	108.605	2.44915	0.030303	Q9UGJ0	Protein kinase, AMP-activated, gamma 2 non-catalytic subunit (PRKAG2), transcript variant c, mrna.
NM_001092.3	ABR	93.5969	28.1028	3.33052	0.030303	Q12979	Active BCR-related gene (ABR), transcript variant 2
NM_001277.1	CHKA	705.667	107.195	6.58304	0.030303	P35790	Choline kinase alpha (CHKA), transcript variant 1
NM_001290.1	LDB2	224.97	54.3739	4.13746	0.030303	O43679	LIM domain binding 2 (LDB2)
NM_001641.2	APEX1	1296.99	77.6775	16.6971	0.00108225	P27695	APEX nuclease (multifunctional DNA repair enzyme) 1 (APEX1), transcript variant 1
NM_001697.1	ATP5O	170.762	56.6922	3.0121	0.030303	P48047	ATP synthase, H+ transporting, mitochondrial F1 complex, O subunit (oligomycin sensitivity conferring protein) (ATP5O), nuclear gene encoding mitochondrial protein
NM_001894.2	CSNK1E	219.27	46.3888	4.72678	0.00757576	P49674	Casein kinase 1, epsilon (CSNK1E), transcript variant 2
NM_001895.1	CSNK2A1	452.228	42.0406	10.7569	0.00757576	P19139	Casein kinase 2, alpha 1 polypeptide (CSNK2A1), transcript variant 2
NM_001896.2	CSNK2A2	1199.94	68.7682	17.449	0.00108225	P19784	Casein kinase 2, alpha prime polypeptide (CSNK2A2)
NM_001966.2	EHHADH	881.798	58.7416	15.0115	0.00108225	Q08426	Peroxisomal bifunctional enzyme
NM_001997.2	FAU	480.895	65.9082	7.29644	0.00757576	P35544	Finkel-Biskis-Reilly murine sarcoma virus (FBR-musv) ubiquitously expressed (FAU)
NM_002013.2	FKBP3	763.827	64.4149	11.8579	0.00757576	Q00688	FK506 binding protein 3, 25 kda (FKBP3)
NM_002095.1	GTF2E2	340.255	63.5149	5.35708	0.00757576	P29084	General transcription factor IIE, polypeptide 2, beta 34 kda (GTF2E2)
NM_002128.2	HMGB1	285.695	24.9245	11.4624	0.030303	P09429	High-mobility group box 1 (HMGB1)
NM_002129.2	HMGB2	460.238	47.7898	9.63047	0.00757576	P26583	High-mobility group box 2 (HMGB2)
NM_002135.3	NR4A1	326.748	135.465	2.41204	0.030303	P22736	Nuclear receptor subfamily 4, group A, member 1 (NR4A1), transcript variant 1
NM_002136.1	HNRPA1	608.657	58.7875	10.3535	0.00108225	A8K4Z8	Heterogeneous nuclear ribonucleoprotein A1 (HNRNPA1), transcript variant 1
NM_002677.1	PMP2	502.633	45.2733	11.1022	0.00108225	P02689	Peripheral myelin protein 2 (PMP2)
NM_002690.1	POLB	469.343	40.6704	11.5402	0.00108225	P06746	Polymerase (DNA directed), beta (POLB)
NM_002714.2	PPP1R10	338.655	107.96	3.13685	0.030303	Q96QC0	Protein phosphatase 1, regulatory (inhibitor) subunit 10 (PPP1R10)
NM_002904.4	RDBP	359.316	46.3853	7.74634	0.00757576	P18615	RD RNA binding protein (RDBP)
NM_002938.2	RNF4	533.836	92.4418	5.77483	0.00757576	P78317	Ring finger protein 4 (RNF4)
NM_002945.2	RPA1	368.322	117.018	3.14756	0.00757576	P27694	Replication protein A1, 70kda (RPA1)
NM_003089.4	SNRP70	4041.74	27.8687	145.028	0.00108225	P08621	Small nuclear ribonucleoprotein 70kda polypeptide (RNP antigen) (SNRP70)
NM_003092.3	SNRPB2	9966.72	36.1103	276.008	0.00757576	P08579	Small nuclear ribonucleoprotein polypeptide B'' (SNRPB2), transcript variant 1
NM_003093.1	SNRPC	13265.9	366.924	36.1545	0.00108225	P09234	Small nuclear ribonucleoprotein polypeptide C (SNRPC)
NM_003135.1	SRP19	1261.83	71.3301	17.69	0.00757576	P09132	Signal recognition particle 19 kda protein
NM_003295.1	TPT1	561.751	42.4978	13.2183	0.00757576	P13693	Tumor protein, translationally-controlled 1 (TPT1)
NM_003384.1	VRK1	1490.73	78.1187	19.0829	0.00108225	Q99986	Vaccinia related kinase 1 (VRK1)
NM_003516.2	HIST2H2AA3	411.893	58.8836	6.99504	0.030303	Q6FI13	Histone cluster 2, h2aa3 (HIST2H2AA3)
NM_003517.2	HIST2H2AC	398.851	52.922	7.53659	0.00757576	Q16777	Histone cluster 2, h2ac (HIST2H2AC)
NM_003524.2	HIST1H2BH	276.499	38.7481	7.13581	0.00757576	Q93079	Histone H2B type 1-H
NM_003584.1	DUSP11	151.68	33.0604	4.58796	0.030303	O75319	RNA/RNP complex-1-interacting phosphatase
NM_003600.1	AURKA	721.463	56.9472	12.669	0.00108225	O14965	Aurora kinase A (AURKA), transcript variant 2
NM_003609.2	HIRIP3	279.367	51.0528	5.47211	0.00757576	Q9BW71	HIRA interacting protein 3 (HIRIP3)
NM_003668.2	MAPKAPK5	757.25	81.9292	9.24274	0.00108225	Q8IW41	Mitogen-activated protein kinase-activated protein kinase 5 (MAPKAPK5), transcript variant 1
NM_003688.1	CASK	591.932	78.4768	7.54277	0.00108225	Q62915	Peripheral plasma membrane protein CASK
NM_003690.3	PRKRA	543.454	80.9024	6.71741	0.00757576	O75569	Interferon-inducible double stranded RNA-dependent protein kinase activator A
NM_003722.3	TP63	111.168	36.4715	3.04807	0.030303	Q9H3D4	Tumor protein 63
NM_003769.2	SFRS9	313.802	26.2764	11.9424	0.030303	Q13242	Splicing factor, arginine/serine-rich 9 (SFRS9)
NM_003792.1	EDF1	333.867	31.8541	10.4811	0.030303	O60869	Endothelial differentiation-related factor 1 (EDF1), transcript variant alpha
NM_003897.2	IER3	212.058	78.1094	2.71489	0.030303	P46695	Immediate early response 3 (IER3)
NM_003926.5	MBD3	183.461	61.5242	2.98194	0.00757576	O95983	Methyl-cpg-binding domain protein 3
NM_004013.1	DMD	245.569	87.9456	2.79228	0.030303	P11532	Dystrophin (muscular dystrophy, Duchenne and Becker types) (DMD), transcript variant Dp140
NM_004071.1	CLK1	197.849	48.8303	4.05177	0.030303	P49759	Dual specificity protein kinase CLK1
NM_004088.1	DNTT	464.196	45.9072	10.1116	0.00757576	P04053	Deoxynucleotidyltransferase, terminal (DNTT), transcript variant 1
NM_004178.3	TARBP2	1304.52	65.378	19.9535	0.00108225	Q15633	TAR (HIV-1) RNA binding protein 2 (TARBP2), transcript variant 3
NM_004196.2	CDKL1	298.071	60.5921	4.9193	0.030303	Q00532	Cyclin-dependent kinase-like 1
NM_004217.1	AURKB	246.925	35.924	6.87355	0.030303	Q96GD4	Aurora kinase B (AURKB)
NM_004397.3	DDX6	262.158	56.1314	4.67044	0.00757576	P26196	Probable ATP-dependent RNA helicase DDX6
NM_004450.1	ERH	199.507	94.269	2.11636	0.00757576	P84090	Enhancer of rudimentary homolog (Drosophila) (ERH)
NM_004454.1	ETV5	1107.88	99.1936	11.1688	0.030303	P41161	Ets variant gene 5 (ets-related molecule) (ETV5)
NM_004566.1	PFKFB3	290.145	53.3808	5.43539	0.030303	Q16875	6-phosphofructo-2-kinase/fructose-2,6-biphosphatase 3 (PFKFB3)
NM_004596.1	SNRPA	4236.83	27.2075	155.723	0.00757576	P09012	Small nuclear ribonucleoprotein polypeptide A (SNRPA)
NM_004602.2	STAU1	374.166	64.9918	5.75713	0.00757576	O95793	Double-stranded RNA-binding protein Staufen homolog 1
NM_004656.2	BAP1	208.88	55.9313	3.73458	0.030303	Q92560	BRCA1 associated protein-1 (ubiquitin carboxy-terminal hydrolase) (BAP1)
NM_004794.1	RAB33A	150.247	65.6591	2.28829	0.030303	Q14088	RAB33A, member RAS oncogene family (RAB33A)
NM_004853.1	STX8	457.843	133.226	3.43659	0.030303	Q9UNK0	Syntaxin 8 (STX8)
NM_004922.2	SEC24C	342.026	146.605	2.33298	0.030303	P53992	SEC24 related gene family, member C (S. Cerevisiae) (SEC24C), transcript variant 1
NM_005028.3	PIP5K2A	231.722	33.6825	6.87961	0.00757576	P48426	Phosphatidylinositol-5-phosphate 4-kinase, type II, alpha (PIP4K2A)
NM_005030.2	PLK1	310.505	85.2867	3.64071	0.030303	P53350	Polo-like kinase 1 (Drosophila) (PLK1)
NM_005435.2	ARHGEF5	211.955	51.5665	4.11032	0.030303	Q12774	Rho guanine nucleotide exchange factor (GEF) 5 (ARHGEF5)
NM_005565.2	LCP2	186.297	41.7357	4.46373	0.030303	Q13094	Lymphocyte cytosolic protein 2 (SH2 domain containing leukocyte protein of 76kda) (LCP2)
NM_005586.2	MDFI	146.302	48.9191	2.99069	0.030303	Q99750	Myod family inhibitor (MDFI)
NM_005607.1	PTK2	194.647	41.0079	4.74658	0.030303	Q05397	Focal adhesion kinase 1
NM_005659.1	UFD1L	354.862	185.049	1.91767	0.030303	Q541A5	Ubiquitin fusion degradation 1 like (yeast) (UFD1L), transcript variant 1, mrna.
NM_005678.3	SNURF	155.749	40.6657	3.82998	0.030303	Q9Y675	SNRPN upstream reading frame (SNURF), transcript variant 1
NM_005720.1	ARPC1B	447.296	52.6359	8.49794	0.00757576	O15143	Actin related protein 2/3 complex, subunit 1B, 41 kda (ARPC1B)
NM_005733.1	KIF20A	221.826	47.2215	4.69757	0.00757576	O95235	Kinesin family member 20A (KIF20A)
NM_006223.1	PIN4	800.622	65.6208	12.2007	0.00108225	Q9Y237	Protein (peptidylprolyl cis/trans isomerase) NIMA-interacting, 4 (parvulin) (PIN4)
NM_006299.2	ZNF193	200.713	85.0912	2.3588	0.030303	O15535	Zinc finger protein 193 (ZNF193)
NM_006398.2	UBD	773.872	59.6696	12.9693	0.00108225	O15205	Ubiquitin D
NM_006449.2	CDC42EP3	245.51	83.2343	2.94963	0.00757576	Q9UKI2	CDC42 effector protein (Rho gtpase binding) 3 (CDC42EP3)
NM_006479.2	RAD51AP1	254.662	90.7949	2.80481	0.0400433	Q96B01	RAD51 associated protein 1 (RAD51AP1)
NM_006480.4	RGS14	200.537	36.8346	5.44427	0.030303	O43566	Regulator of G-protein signaling 14 (RGS14)
NM_006620.2	HBS1L	556.787	70.4234	7.90628	0.030303	Q9Y450	HBS1-like (S. Cerevisiae) (HBS1L)
NM_006658.1	C7orf16	203.524	44.1011	4.61494	0.030303	O96001	Chromosome 7 open reading frame 16 (c7orf16)
NM_006756.2	TCEA1	489.415	50.1546	9.75813	0.00108225	P23193	Transcription elongation factor A (SII), 1 (TCEA1), transcript variant 1
NM_006800.2	MSL3L1	134.162	71.7301	1.87037	0.030303	Q8N5Y2	Male-specific lethal 3-like 1 (Drosophila) (MSL3L1), transcript variant 3
NM_006838.1	METAP2	1087.08	64.8826	16.7546	0.00108225	P50579	Methionyl aminopeptidase 2 (METAP2)
NM_006861.2	RAB35	352.861	67.6843	5.21334	0.00757576	Q15286	RAB35, member RAS oncogene family (RAB35)
NM_006875.1	PIM2	167.331	69.4034	2.41099	0.0400433	Q9P1W9	Serine/threonine-protein kinase Pim-2
NM_006912.3	RIT1	472.396	73.3072	6.44406	0.0400433	Q92963	Ras-like without CAAX 1 (RIT1)
NM_006924.3	SFRS1	540.682	42.5592	12.7042	0.00108225	Q07955	Splicing factor, arginine/serine-rich 1 (splicing factor 2, alternate splicing factor) (SFRS1), transcript variant 1
NM_006925.2	SFRS5	500.879	33.4453	14.9761	0.00108225	Q13243	Splicing factor, arginine/serine-rich 5
NM_007005.3	TLE4	335.486	88.0755	3.80908	0.030303	Q04727	Transducin-like enhancer protein 4
NM_007079.2	PTP4A3	250.123	62.7439	3.98642	0.030303	O75365	Protein tyrosine phosphatase type IVA 3
NM_007189.1	ABCF2	246.851	109.563	2.25306	0.00757576	Q9UG63	ATP-binding cassette, sub-family F (GCN20), member 2 (ABCF2), nuclear gene encoding mitochondrial protein, transcript variant 1
NM_007270.2	FKBP9L	134.325	55.3377	2.42737	0.030303	O95302	FK506 binding protein 9, 63 kda (FKBP9)
NM_007278.1	GABARAP	940.934	73.865	12.7386	0.00108225	O95166	GABA(A) receptor-associated protein (GABARAP)
NM_007285.5	GABARAPL2	771.796	68.8063	11.2169	0.00108225	P60520	GABA(A) receptor-associated protein-like 2 (GABARAPL2)
NM_012148.1	DUX3	450.616	66.7861	6.74715	0.00757576	Q96PT4	Double homeobox, 3 (DUX3)
NM_012199.2	EIF2C1	4084.37	22.3523	182.727	0.00108225	Q9UL18	Eukaryotic translation initiation factor 2C 1
NM_012321.1	LSM4	423.472	67.0113	6.31942	0.00757576	Q9Y4Z0	LSM4 homolog, U6 small nuclear RNA associated (S. Cerevisiae) (LSM4)
NM_012387.1	PADI4	768.51	75.0033	10.2463	0.00108225	Q9UM07	Peptidyl arginine deiminase, type IV (PADI4)
NM_012395.2	PFTK1	193.949	87.1456	2.22557	0.030303	O94921	PFTAIRE protein kinase 1 (PFTK1)
NM_012420.1	IFIT5	241.859	49.954	4.84164	0.030303	Q13325	Interferon-induced protein with tetratricopeptide repeats 5 (IFIT5)
NM_013293.1	TRA2A	428.742	32.613	13.1463	0.00757576	Q13595	Transformer-2 protein homolog
NM_013975.1	LIG3	112.529	38.4755	2.92469	0.030303	P49916	Ligase III, DNA, ATP-dependent (LIG3), nuclear gene encoding mitochondrial protein, transcript variant alpha
NM_014060.1	MCTS1	435.646	39.8257	10.9388	0.00757576	Q9ULC4	Malignant T cell amplified sequence 1 (MCTS1)
NM_014280.1	DNAJC8	776.1	70.9468	10.9392	0.00108225	O75937	Dnaj homolog subfamily C member 8
NM_014370.2	SRPK3	377.707	53.4135	7.07138	0.030303	Q562F5	SFRS protein kinase 3 (SRPK3)
NM_014412.2	CACYBP	150.975	62.4268	2.41843	0.030303	Q9HB71	Calcyclin binding protein (CACYBP), transcript variant 1
NM_014473.2	DIMT1L	407.327	51.3805	7.92766	0.00757576	Q9UNQ2	DIM1 dimethyladenosine transferase 1-like (S. Cerevisiae) (DIMT1L)
NM_014508.2	APOBEC3C	564.47	34.4199	16.3996	0.00757576	Q59GY0	Apolipoprotein B mrna editing enzyme, catalytic polypeptide-like 3C (APOBEC3C), mrna.
NM_014583.2	LMCD1	183.908	101.446	1.81286	0.0400433	Q9NZU5	LIM and cysteine-rich domains 1 (LMCD1)
NM_014891.1	PDAP1	790.56	85.7874	9.21535	0.00757576	Q13442	PDGFA associated protein 1 (PDAP1)
NM_015138.2	RTF1	317.853	82.1021	3.87144	0.030303	Q92541	Rtf1, Paf1/RNA polymerase II complex component, homolog (S. Cerevisiae) (RTF1)
NM_015246.1	MGRN1	302.276	31.469	9.60553	0.030303	O60291	Mahogunin, ring finger 1 (MGRN1)
NM_015621.2	CCDC69	620.914	207.086	2.99833	0.030303	A6NI79	Coiled-coil domain containing 69 (CCDC69)
NM_015640.1	SERBP1	248.138	50.9416	4.87104	0.030303	Q5VU21	SERPINE1 mrna binding protein 1 (SERBP1), transcript variant 4
NM_015833.1	ADARB1	482.915	37.6011	12.8431	0.030303	P78563	Adenosine deaminase, RNA-specific, B1 (RED1 homolog rat) (ADARB1), transcript variant 2
NM_015895.2	GMNN	159.736	66.1858	2.41345	0.0400433	O75496	Geminin, DNA replication inhibitor (GMNN)
NM_015920.3	RPS27L	355.852	74.9844	4.74568	0.0400433	Q71UM5	40S ribosomal protein S27-like protein
NM_015933.1	CCDC72	829.521	63.1091	13.1443	0.00757576	Q9Y2S6	Coiled-coil domain containing 72 (CCDC72)
NM_016059.3	PPIL1	255.969	63.2742	4.04539	0.00757576	Q9Y3C6	Peptidylprolyl isomerase (cyclophilin)-like 1 (PPIL1)
NM_016073.2	HDGFRP3	447.333	34.8114	12.8502	0.00757576	Q9Y3E1	Hepatoma-derived growth factor, related protein 3 (HDGFRP3)
NM_016167.3	NOL7	1169.35	125.082	9.34865	0.030303	Q9UMY1	Nucleolar protein 7, 27kda (NOL7)
NM_016203.2	PRKAG2	544.555	276.284	1.971	0.030303	Q9UGJ0	Protein kinase, AMP-activated, gamma 2 non-catalytic subunit (PRKAG2), transcript variant a, mrna.
NM_016287.2	HP1BP3	328.42	30.1335	10.8988	0.030303	Q5SSJ5	Heterochromatin protein 1, binding protein 3 (HP1BP3)
NM_016457.3	PRKD2	181.877	77.9784	2.3324	0.030303	Q9BZL6	Protein kinase D2 (PRKD2), transcript variant 1
NM_016508.2	CDKL3	286.888	73.6773	3.89385	0.00757576	Q8IVW4	Cyclin-dependent kinase-like 3
NM_016512.2	SPAG11B	180.894	74.187	2.43835	0.030303	Q08648	Sperm-associated antigen 11B
NM_016564.1	CEND1	1096.43	158.742	6.90697	0.00757576	Q8N111	Cell cycle exit and neuronal differentiation 1 (CEND1)
NM_016606.2	REEP2	155.429	26.4504	5.87626	0.030303	Q9BRK0	Receptor accessory protein 2 (REEP2)
NM_016940.1	C21orf6	442.987	49.8946	8.87846	0.00757576	P57060	RWD domain containing 2B (RWDD2B)
NM_017451.1	BAIAP2	340.02	152.564	2.22871	0.0400433	Q9UQB8	BAI1-associated protein 2 (BAIAP2), transcript variant 2
NM_017503.2	SURF2	354.751	48.6545	7.29122	0.00108225	Q15527	Surfeit 2 (SURF2)
NM_017588.1	WDR5	1186.84	104.563	11.3505	0.00108225	P61964	WD repeat domain 5 (WDR5), transcript variant 1
NM_017612.1	ZCCHC8	443.052	192.307	2.30388	0.030303	Q6NZY4	Zinc finger CCHC domain-containing protein 8
NM_017629.2	EIF2C4	1619.87	11.1035	145.888	0.00108225	Q9HCK5	Eukaryotic translation initiation factor 2C, 4 (EIF2C4)
NM_017646.3	TRIT1	375.193	40.3033	9.30924	0.030303	Q9H3H1	Trna isopentenyltransferase 1 (TRIT1)
NM_017692.1	APTX	345.452	65.3172	5.28884	0.030303	Q7Z2E3	Aprataxin (APTX), transcript variant 4
NM_018025.2	GPATCH1	397.161	46.5776	8.52688	0.030303	Q9BRR8	G patch domain containing 1 (GPATCH1)
NM_018039.2	JMJD2D	597.95	175.471	3.40768	0.030303	Q6B0I6	Jumonji domain containing 2D (JMJD2D)
NM_018047.1	RBM22	1614.08	70.7249	22.8219	0.00108225	Q9NW64	Pre-mrna-splicing factor RBM22
NM_018105.1	THAP1	465.45	87.7294	5.30552	0.00757576	Q9NVV9	THAP domain containing, apoptosis associated protein 1 (THAP1), transcript variant 1
NM_018107.2	RBM23	111.28	14.2704	7.79795	0.030303	Q86U06	RNA binding motif protein 23 (RBM23), transcript variant 2
NM_018246.1	CCDC25	257.806	46.9515	5.49089	0.030303	Q86WR0	Coiled-coil domain containing 25 (CCDC25)
NM_018270.3	C20orf20	278.134	67.1704	4.14072	0.030303	Q9NV56	MRG-binding protein
NM_018357.2	LARP6	343.641	121.735	2.82286	0.030303	Q9BRS8	La ribonucleoprotein domain family, member 6 (LARP6), transcript variant 1
NM_018439.1	IMPACT	678.938	60.0686	11.3027	0.00108225	Q9P2X3	Impact homolog (mouse) (IMPACT)
NM_018553.1	C17orf85	470.959	109.887	4.28585	0.0400433	Q53F19	Uncharacterized protein c17orf85
NM_018638.4	ETNK1	230.225	125.154	1.83954	0.030303	Q9HBU6	Ethanolamine kinase 1
NM_018683.2	ZNF313	180.5	83.0271	2.17399	0.030303	Q9Y508	Zinc finger protein 313 (ZNF313)
NM_018948.2	ERRFI1	105.154	45.4561	2.3133	0.030303	Q9UJM3	ERBB receptor feedback inhibitor 1 (ERRFI1)
NM_018956.2	C9orf9	1150.55	111.471	10.3215	0.00757576	Q96E40	Chromosome 9 open reading frame 9 (c9orf9)
NM_018990.1	CXorf9	130.102	47.3518	2.74756	0.030303	O75995	Chromosome X open reading frame 9 (cxorf9)
NM_019069.3	WDR5B	319.756	42.7709	7.47603	0.030303	Q86VZ2	WD repeat domain 5B (WDR5B)
NM_020467.2	LOC57228	439.684	53.9463	8.15041	0.030303	O95332	Small trans-membrane and glycosylated protein (LOC57228), transcript variant 2
NM_020781.2	ZNF398	196.578	52.4406	3.74859	0.030303	Q8TD17	Zinc finger protein 398 (ZNF398), transcript variant 2
NM_021032.2	FGF12	879.099	57.3876	15.3186	0.00108225	P61328	Fibroblast growth factor 12 (FGF12), transcript variant 1
NM_021104.1	RPL41	698.082	51.9637	13.434	0.00108225	P62945	Ribosomal protein L41 (RPL41), transcript variant 1
NM_021130.1	PPIA	145.679	61.9304	2.3523	0.030303	P62937	Peptidylprolyl isomerase A (cyclophilin A) (PPIA)
NM_021138.2	TRAF2	107.657	40.93	2.63028	0.030303	Q12933	TNF receptor-associated factor 2 (TRAF2)
NM_021255.1	PELI2	93.4032	40.0831	2.33024	0.030303	Q9HAT8	Pellino homolog 2 (Drosophila) (PELI2)
NM_021822.1	APOBEC3G	221.973	37.5184	5.91638	0.030303	Q05JX5	Apolipoprotein B mrna editing enzyme, catalytic polypeptide-like 3G (APOBEC3G)
NM_022048.1	CSNK1G1	644.927	54.7358	11.7825	0.00108225	Q9HCP0	Casein kinase 1, gamma 1 (CSNK1G1)
NM_022140.2	EPB41L4A	373.883	67.3902	5.54803	0.00757576	Q9HCS5	Band 4.1-like protein 4A
NM_022156.3	DUS1L	454.415	100.547	4.51942	0.00757576	Q6P1R4	Dihydrouridine synthase 1-like (S. Cerevisiae) (DUS1L)
NM_022343.2	GLIPR2	997.058	62.1024	16.0551	0.00108225	Q9H4G4	Golgi-associated plant pathogenesis-related protein 1
NM_022474.2	MPP5	1168.17	74.7763	15.6222	0.00757576	Q8N3R9	Membrane protein, palmitoylated 5 (MAGUK p55 subfamily member 5) (MPP5)
NM_022747.1	C14orf136	135.304	56.2203	2.40668	0.030303	Q9H669	Chromosome 14 open reading frame 136 (c14orf136)
NM_022755.2	IPPK	408.491	35.665	11.4536	0.030303	Q9H8X2	Inositol 1,3,4,5,6-pentakisphosphate 2-kinase (IPPK)
NM_022787.2	NMNAT1	198.332	53.4034	3.71384	0.030303	Q9HAN9	Nicotinamide nucleotide adenylyltransferase 1 (NMNAT1)
NM_022823.1	FNDC4	134.189	61.9344	2.16663	0.030303	Q9H6D8	Fibronectin type III domain containing 4 (FNDC4)
NM_023015.3	INTS3	1490.04	66.8636	22.2848	0.030303	Q68E01	Integrator complex subunit 3 (INTS3)
NM_023080.1	C8orf33	511.07	55.0355	9.28619	0.00757576	Q9H7E9	Chromosome 8 open reading frame 33 (c8orf33)
NM_023931.1	ZNF747	226.858	42.0901	5.38981	0.030303	Q9BV97	Zinc finger protein 747 (ZNF747)
NM_024038.2	C19orf43	350.976	130.094	2.69787	0.00757576	Q9BQ61	Chromosome 19 open reading frame 43 (c19orf43)
NM_024303.1	ZSCAN5	260.323	42.4649	6.13032	0.030303	Q9BUG6	Zinc finger and SCAN domain containing 5 (ZSCAN5)
NM_024316.1	LENG1	439.148	68.7063	6.39167	0.0400433	Q96BZ8	Leukocyte receptor cluster (LRC) member 1 (LENG1)
NM_024692.3	CLIP4	728.269	137.568	5.29387	0.030303	Q8N3C7	CAP-GLY domain containing linker protein family, member 4 (CLIP4)
NM_024749.1	VASH2	294.056	36.2421	8.11364	0.030303	Q86V25	Vasohibin-2
NM_025091.2	CXYorf2	156.71	38.9429	4.02409	0.030303	Q9H8Q0	Chromosome X and Y open reading frame 2 (cxyorf2)
NM_031445.1	AMMECR1L	586.452	54.2493	10.8103	0.00108225	NA	AMME chromosomal region gene 1-like (AMMECR1L)
NM_031465.2	C12orf32	438.661	32.4316	13.5257	0.00757576	Q9BSD3	Chromosome 12 open reading frame 32 (c12orf32)
NM_032349.1	NUDT16L1	582.941	341.162	1.70869	0.030303	Q9BRJ7	Nudix (nucleoside diphosphate linked moiety X)-type motif 16-like 1 (NUDT16L1)
NM_032359.1	C3orf26	433.334	51.2097	8.46195	0.030303	Q9BQ75	Chromosome 3 open reading frame 26 (c3orf26)
NM_032377.2	ELOF1	1300.54	84.9449	15.3104	0.00108225	P60002	Elongation factor 1 homolog (S. Cerevisiae) (ELOF1)
NM_032459.1	EFS	1290.08	151.415	8.5202	0.030303	O43281	Embryonal Fyn-associated substrate (EFS), transcript variant 2
NM_032476.1	MRPS6	605.094	64.0137	9.45256	0.00757576	P82932	Mitochondrial ribosomal protein S6 (MRPS6), nuclear gene encoding mitochondrial protein
NM_032514.2	MAP1LC3A	533.513	83.6429	6.37846	0.00757576	Q9H492	Microtubule-associated protein 1 light chain 3 alpha (MAP1LC3A), transcript variant 1
NM_032563.1	LCE3D	438.639	55.3394	7.92634	0.00757576	Q9BYE3	Late cornified envelope 3D (LCE3D)
NM_032636.2	PSRC1	411.145	131.255	3.13242	0.030303	A8K0M8	Proline/serine-rich coiled-coil 1 (PSRC1), transcript variant 1
NM_032855.1	HSH2D	852.961	433.183	1.96906	0.00757576	Q96JZ2	Hematopoietic SH2 domain containing (HSH2D)
NM_032883.1	TOX2	510.039	118.057	4.32029	0.030303	A8K1J1	TOX high mobility group box family member 2 (TOX2), transcript variant 3
NM_032943.2	SYTL2	597.684	78.8904	7.57613	0.030303	Q9HCH5	Synaptotagmin-like 2 (SYTL2), transcript variant a
NM_033661.1	WDR4	963.973	54.1387	17.8056	0.030303	P57081	WD repeat domain 4 (WDR4), transcript variant 2
NM_033671.1	CCNB3	1177.43	100.536	11.7116	0.00108225	Q8WWL7	Cyclin B3 (CCNB3), transcript variant 2
NM_052969.1	RPL39L	670.579	74.8957	8.9535	0.00757576	Q96EH5	Ribosomal protein L39-like (RPL39L)
NM_130463.2	ATP6V1G2	149.984	33.5064	4.47627	0.030303	O95670	V-type proton atpase subunit G 2
NM_130848.1	C5orf20	193.933	67.9508	2.85402	0.030303	Q8TF63	Chromosome 5 open reading frame 20 (c5orf20)
NM_133336.1	WHSC1	477.997	45.5912	10.4844	0.00108225	O96028	Wolf-Hirschhorn syndrome candidate 1 (WHSC1), transcript variant 9
NM_133494.1	NEK7	663.092	78.4656	8.45074	0.00757576	Q8TDX7	NIMA (never in mitosis gene a)- related kinase 7 (NEK7)
NM_134427.1	RGS3	608.646	85.0245	7.15847	0.00757576	P49796	Regulator of G-protein signaling 3 (RGS3), transcript variant 4
NM_138558.1	PPP1R8	141.551	53.5997	2.64089	0.030303	Q12972	Protein phosphatase 1, regulatory (inhibitor) subunit 8 (PPP1R8), transcript variant 2
NM_138559.1	BCL11A	1524.48	101.286	15.0513	0.030303	Q9H165	B-cell CLL/lymphoma 11A (zinc finger protein) (BCL11A), transcript variant 3
NM_138730.1	HMGN3	576.729	46.8132	12.3198	0.00108225	Q15651	High mobility group nucleosomal binding domain 3 (HMGN3), transcript variant 2
NM_138779.1	C13orf27	748.072	62.4269	11.9832	0.00108225	Q5JUR7	Chromosome 13 open reading frame 27 (c13orf27)
NM_138960.3	TGIF2LX	194.791	41.3439	4.71149	0.030303	Q8IUE1	Homeobox protein TGIF2LX
NM_139016.2	C20orf198	880.374	121.419	7.25069	0.030303	Q8N7W4	Chromosome 20 open reading frame 198 (c20orf198)
NM_139124.1	MAPK8IP2	153.731	91.457	1.68091	0.030303	Q13387	C-jun-amino-terminal kinase-interacting protein 2
NM_139169.2	TRUB1	313.503	90.3445	3.47009	0.030303	Q8WWH5	Trub pseudouridine (psi) synthase homolog 1 (E. Coli) (TRUB1)
NM_139355.1	MATK	238.553	87.1754	2.73648	0.030303	P42679	Megakaryocyte-associated tyrosine kinase (MATK), transcript variant 1
NM_144659.1	TCP10L	211.92	73.0136	2.90247	0.030303	Q8TDR4	T-complex 10 (mouse)-like (TCP10L)
NM_144664.3	FAM76B	434.427	101.914	4.26268	0.030303	Q5HYJ3	Protein FAM76B
NM_144982.1	CCDC131	578.29	83.1621	6.95377	0.00757576	O60293	Coiled-coil domain containing 131 (CCDC131)
NM_145010.1	C10orf63	545.774	337.958	1.61492	0.0400433	Q8TC29	Chromosome 10 open reading frame 63 (c10orf63)
NM_145063.1	C6orf130	647.167	46.0858	14.0427	0.00108225	Q9Y530	Chromosome 6 open reading frame 130 (c6orf130)
NM_145174.1	DNAJB7	298.944	65.2375	4.5824	0.030303	Q7Z6W7	Dnaj (Hsp40) homolog, subfamily B, member 7 (DNAJB7)
NM_145245.1	EVI5L	217.006	101.667	2.13447	0.0400433	Q96CN4	Ecotropic viral integration site 5-like (EVI5L)
NM_145909.1	ZNF323	391.889	87.6198	4.47261	0.030303	Q96LW9	Zinc finger protein 323
NM_148571.1	MRPL27	200.743	67.1713	2.98853	0.030303	Q9P0M9	Mitochondrial ribosomal protein L27 (MRPL27), nuclear gene encoding mitochondrial protein, transcript variant 2
NM_152321.1	ERP27	179.046	75.327	2.37691	0.030303	Q96DN0	Endoplasmic reticulum resident protein erp27
NM_152377.1	C1orf87	1815.28	226.506	8.01427	0.030303	Q8N0U7	Chromosome 1 open reading frame 87 (c1orf87)
NM_152387.2	KCTD18	343.902	157.688	2.18091	0.030303	Q6PI47	BTB/POZ domain-containing protein KCTD18
NM_152434.1	CWF19L2	298.954	108.608	2.75259	0.030303	A8KAD6	CWF19-like 2, cell cycle control (S. Pombe) (CWF19L2)
NM_152646.2	MGC23270	159.414	66.7415	2.38853	0.030303	Q8IW43	Hypothetical protein MGC23270 (MGC23270)
NM_152663.2	RALGPS2	8061.13	20.046	402.132	0.00757576	Q86X27	Ral GEF with PH domain and SH3 binding motif 2 (RALGPS2), transcript variant 2
NM_152757.1	FLJ30313	163.469	34.8068	4.69646	0.030303	Q96NR2	Putative uncharacterized protein c20orf200
NM_153645.1	NUP50	141.941	63.2918	2.24264	0.00757576	Q9UKX7	Nucleoporin 50kda (NUP50), transcript variant 3
NM_153687.1	IKIP	222.538	34.1716	6.51237	0.030303	Q96ND2	IKK interacting protein (IKIP), transcript variant 1
NM_153822.1	PSMD4	2446.19	74.0358	33.0406	0.00108225	P55036	Proteasome (prosome, macropain) 26S subunit, non-atpase, 4 (PSMD4), transcript variant 2
NM_172028.1	ABTB1	243.438	127.932	1.90287	0.030303	Q969K4	Ankyrin repeat and BTB (POZ) domain containing 1 (ABTB1), transcript variant 3
NM_173080.1	SPRR4	545.257	47.6378	11.4459	0.00108225	Q96PI1	Small proline-rich protein 4 (SPRR4)
NM_173494.1	CXorf41	107.17	55.9118	1.91678	0.030303	Q9NQM4	Chromosome X open reading frame 41 (cxorf41)
NM_174942.1	GAS2L3	470.367	70.775	6.64596	0.00757576	Q86XJ1	GAS2-like protein 3
NM_175887.2	PRR15	750.558	53.9459	13.9132	0.00108225	Q8IV56	Proline rich 15 (PRR15)
NM_177553.1	GAS2	217.112	29.9996	7.23716	0.030303	O43903	Growth arrest-specific 2 (GAS2), transcript variant 2
NM_177559.2	CSNK2A1	311.749	30.006	10.3895	0.030303	P68400	Casein kinase 2, alpha 1 polypeptide (CSNK2A1), transcript variant 1
NM_178010.1	SOX5	257.363	123.081	2.09101	0.0400433	P35711	SRY (sex determining region Y)-box 5 (SOX5), transcript variant 3
NM_178151.1	DCX	259.776	60.2224	4.31362	0.00757576	O43602	Doublecortex; lissencephaly, X-linked (doublecortin) (DCX), transcript variant 4
NM_178152.1	DCX	235.543	69.1688	3.40534	0.030303	Q9ESI7	Neuronal migration protein doublecortin
NM_181493.1	ITPA	697.927	15.8541	44.0218	0.00108225	Q9BY32	Inosine triphosphate pyrophosphatase
NM_181714.1	C6orf152	127.329	39.0758	3.25851	0.030303	Q86VQ0	Leber congenital amaurosis 5 (LCA5)
NM_182541.1	TMEM31	234.331	41.5461	5.64026	0.030303	Q5JXX7	Transmembrane protein 31 (TMEM31)
NM_182692.1	SRPK2	185.305	32.4709	5.70679	0.030303	P78362	Serine/threonine-protein kinase SRPK2
NM_194290.1	LOC153684	242.839	60.2319	4.03173	0.0400433	Q6ZVW3	Cdna FLJ42001 fis, clone SPLEN2029912 (LOC153684 protein) [Source:uniprotkb/trembl;Acc:Q6ZVW3]
NM_194460.1	RNF126	104.817	47.2912	2.21641	0.030303	Q9BV68	Ring finger protein 126 (RNF126)
NM_198216.1	SNRPB	16485	65.7608	250.682	0.00108225	P14678	Small nuclear ribonucleoprotein polypeptides B and B1 (SNRPB), transcript variant 1, mrna.
NM_198395.1	G3BP1	263.905	60.2969	4.37676	0.00757576	Q13283	Gtpase activating protein (SH3 domain) binding protein 1 (G3BP1), transcript variant 2
NM_198450.1	APOOL	125.667	31.3264	4.01153	0.030303	Q6UXV4	Apolipoprotein O-like (APOOL)
NM_198467.1	RSBN1L	380.793	95.5631	3.98473	0.0400433	Q6PCB5	Round spermatid basic protein 1-like (RSBN1L)
NM_198517.2	TBC1D10C	251.037	52.7285	4.76093	0.00757576	Q8IV04	TBC1 domain family, member 10C (TBC1D10C)
NM_199124.1	C11orf63	650.674	164.054	3.96621	0.030303	Q6NUN7	Chromosome 11 open reading frame 63 (c11orf63), transcript variant 2
NM_199188.1	LARP4	362.342	147.016	2.46464	0.030303	Q71RC2	La ribonucleoprotein domain family, member 4 (LARP4), transcript variant 2
NM_201998.1	SF1	437.162	103.682	4.21636	0.0400433	Q15637	Splicing factor 1
NM_203425.1	C17orf82	236.811	89.366	2.6499	0.00757576	Q86X59	Chromosome 17 open reading frame 82 (c17orf82)
NM_207356.1	C1orf174	193.881	55.7281	3.47905	0.030303	Q8IYL3	Chromosome 1 open reading frame 174 (c1orf174)
XM_086879.4	LOC150371	722.469	256.789	2.81347	0.030303	NA	PREDICTED: Homo sapiens hypothetical LOC150371 (LOC150371)
XM_088679.2	LOC158812	403.767	32.2436	12.5224	0.030303	Q09821	Spermatid nuclear transition protein 4
XM_374177.2	LOC389415	298.784	65.1982	4.5827	0.00757576	NA	PREDICTED: Homo sapiens hypothetical LOC389415 (LOC389415)
XM_378564.2	LOC400500	666.311	70.7993	9.41127	0.030303	NA	PREDICTED: Homo sapiens hypothetical LOC400500 (LOC400500)
XM_378988.2	LOC400849	153.789	53.3387	2.88325	0.030303	NA	PREDICTED: Homo sapiens hypothetical LOC400849 (LOC400849)
XM_379194.1	LOC401068	380.012	65.6112	5.79188	0.00757576	NA	PREDICTED: Homo sapiens hypothetical LOC401068 (LOC401068)
RNP_COMPLEX	NA	1909.64	2.47765	770.747	0.00108225	NA	Rnp_complex
Ro/SS-A Antigen	Ro/SS-A	254.808	2.22887	114.322	0.030303	NA	NA
ssDNA	ssDNA	264.984	12.205	21.711	0.030303	NA	NA
U1snRNP68	NA	1874.79	2.91776	642.543	0.00108225	NA	U1snrnp68

## Sheet: sheet 2
Table S1: Target proteins of 1213 IgM autoAbs that are differentially expressed between SLE and NC by ProtoArray analyses
Database ID	Protein target	Mean SLE	Mean NC	FC (SLE/NC)	P value	Swiss-Prot	Description
NM_003668.2	MAPKAPK5	3015.27	31.7903	94.8489	0.00108225	Q8IW41	Mitogen-activated protein kinase-activated protein kinase 5 (MAPKAPK5), transcript variant 1
NM_003503.2	CDC7	601.099	99.3547	6.05003	0.00108225	P16591	Cell division cycle 7-related protein kinase
NM_003160.1	AURKC	596.914	30.8173	19.3694	0.00108225	Q9UQB9	Serine/threonine-protein kinase 13
NM_002732.2	PRKACG	217.152	21.9279	9.90297	0.00757576	P22612	Protein kinase, camp-dependent, catalytic, gamma (PRKACG)
XM_379194.1	LOC401068	837.037	71.276	11.7436	0.00108225	NA	PREDICTED: Homo sapiens hypothetical LOC401068 (LOC401068)
XM_379117.1	LOC150568	188.725	29.6816	6.35832	0.00108225	NA	PREDICTED: Homo sapiens hypothetical protein LOC150568 (LOC150568)
XM_378988.2	LOC400849	195.457	57.9251	3.3743	0.030303	NA	PREDICTED: Homo sapiens hypothetical LOC400849 (LOC400849)
XM_378879.2	LOC400763	225.831	119.545	1.88909	0.0400433	NA	PREDICTED: Homo sapiens hypothetical LOC400763 (LOC400763)
XM_378514.1	LOC283663	452.379	43.0367	10.5115	0.00108225	NA	PREDICTED: Homo sapiens hypothetical protein LOC283663 (LOC283663), mrna
XM_378350.2	LOC400027	320.894	106.467	3.01403	0.00108225	NA	PREDICTED: Homo sapiens hypothetical gene supported by BC047417, transcript variant 1 (LOC400027)
XM_375456.2	DKFZp761G2113	485.387	62.5395	7.7613	0.00108225	Q14CW9	Ataxin-7-like protein 3
XM_374177.2	LOC389415	624.405	30.2578	20.6362	0.00108225	NA	PREDICTED: Homo sapiens hypothetical LOC389415 (LOC389415)
XM_374026.1	LOC389081	277.813	96.3792	2.8825	0.00757576	NA	PREDICTED: Homo sapiens hypothetical LOC389081 (LOC389081)
XM_373800.2	LOC388528	785.347	357.419	2.19727	0.030303	NA	PREDICTED: Homo sapiens hypothetical LOC388528 (LOC388528)
XM_088679.2	LOC158812	1371.94	14.9095	92.0182	0.00108225	Q09821	Spermatid nuclear transition protein 4
XM_086879.4	LOC150371	1376.06	109.497	12.567	0.00108225	NA	PREDICTED: Homo sapiens hypothetical LOC150371 (LOC150371)
XM_085833.5	LOC147646	157.209	49.4587	3.17859	0.00757576	NA	PREDICTED: Homo sapiens hypothetical protein LOC147646 (LOC147646), mrna.
XM_084990.6	LOC144962	271.78	91.7148	2.96332	0.00757576	NA	PREDICTED: Homo sapiens hypothetical LOC144962 (LOC144962)
XM_071712.11	LOC120376	463.521	216.12	2.14474	0.0400433	A8K830	Uncharacterized protein LOC120376
VIMENTIN	NA	603.121	64.8475	9.30061	0.00757576	NA	Na
ssDNA	ssDNA	1217.04	11.004	110.6	0.00108225	NA	Ssdna
NM_213645.1	WARS	223.94	59.4894	3.76437	0.00757576	P23381	Tryptophanyl-trna synthetase (WARS), transcript variant 3
NM_207647.1	FSD1L	432.57	45.3851	9.5311	0.00108225	Q8N450	Fibronectin type III and SPRY domain containing 1-like (FSD1L), transcript variant 1
NM_207519.1	ZAP70	366.313	136.74	2.67891	0.030303	P43403	Zeta-chain (TCR) associated protein kinase 70kda (ZAP70), transcript variant 2
NM_207430.1	FLJ46266	170.624	54.5616	3.12718	0.00757576	Q6ZRL3	FLJ46266 protein (FLJ46266), mrna.
NM_207356.1	C1orf174	384.555	54.8946	7.00533	0.00757576	Q8IYL3	Chromosome 1 open reading frame 174 (c1orf174)
NM_205848.1	SYT6	904.766	32.6812	27.6846	0.00108225	Q5T7P8	Synaptotagmin VI (SYT6)
NM_203425.1	C17orf82	332.034	71.7115	4.63013	0.00757576	Q86X59	Chromosome 17 open reading frame 82 (c17orf82)
NM_203417.1	DSCR1	224.747	107.721	2.08638	0.0400433	P53805	Regulator of calcineurin 1 (RCAN1), transcript variant 2
NM_203350.1	ZRANB2	467.201	35.4132	13.1929	0.00757576	O95218	Zinc finger, RAN-binding domain containing 2 (ZRANB2), transcript variant 1
NM_203302.2	MGC70863	125.925	31.2402	4.03085	0.030303	Q6P0M1	Similar to RPL23AP7 protein (MGC70863), transcript variant 2
NM_203284.1	RBPJ	384.615	26.7252	14.3915	0.00757576	Q06330	Recombination signal binding protein for immunoglobulin kappa J region (RBPJ), transcript variant 4
NM_201998.1	SF1	221.38	46.086	4.80363	0.00757576	Q15637	Splicing factor 1
NM_201613.1	IKIP	282.148	85.1673	3.31287	0.030303	Q70UP9	IKK interacting protein (IKIP), transcript variant 3.1
NM_201516.1	H2AFV	238.853	32.577	7.33195	0.00757576	Q71UI9	H2A histone family, member V (H2AFV), transcript variant 4
NM_199190.1	LARP4	320.705	70.7186	4.53495	0.00108225	Q71RC2	La ribonucleoprotein domain family, member 4 (LARP4), transcript variant 3
NM_199188.1	LARP4	481.379	69.8685	6.88978	0.00108225	Q71RC2	La ribonucleoprotein domain family, member 4 (LARP4), transcript variant 2
NM_199139.1	XAF1	353.937	51.3234	6.8962	0.00108225	A8K9Y3	XIAP associated factor-1 (XAF1), transcript variant 2
NM_199124.1	C11orf63	1463.53	47.6395	30.7209	0.00108225	Q6NUN7	Chromosome 11 open reading frame 63 (c11orf63), transcript variant 2
NM_199123.1	SETD3	238.873	69.2916	3.44736	0.00757576	Q86TU7	SET domain containing 3 (SETD3), transcript variant 2
NM_198965.1	PTHLH	150.651	40.4068	3.72836	0.030303	P12272	Parathyroid hormone-related protein
NM_198829.1	RAC1	616.645	63.9951	9.63582	0.00108225	P63000	Ras-related C3 botulinum toxin substrate 1
NM_198517.2	TBC1D10C	672.266	30.3176	22.1741	0.00108225	Q8IV04	TBC1 domain family, member 10C (TBC1D10C)
NM_198513.1	PHF20L1	640.812	94.0113	6.81634	0.00108225	Q96BT0	PHD finger protein 20-like 1 (PHF20L1), transcript variant 3
NM_198491.1	FAM92B	291.477	69.9655	4.16601	0.00757576	Q6ZTR7	Family with sequence similarity 92, member B (FAM92B)
NM_198483.1	RUFY4	152.389	37.576	4.05549	0.030303	Q6ZNE9	RUN and FYVE domain-containing protein 4
NM_198467.1	RSBN1L	838.568	45.8031	18.3081	0.00108225	Q6PCB5	Round spermatid basic protein 1-like (RSBN1L)
NM_198395.1	G3BP1	447.362	17.631	25.3736	0.00108225	Q13283	Gtpase activating protein (SH3 domain) binding protein 1 (G3BP1), transcript variant 2
NM_198217.1	ING1	283.563	19.7384	14.3661	0.030303	Q9UK53	Inhibitor of growth protein 1
NM_198216.1	SNRPB	4754.16	31.2675	152.048	0.00108225	P14678	Small nuclear ribonucleoprotein polypeptides B and B1 (SNRPB), transcript variant 1, mrna.
NM_194290.1	LOC153684	538.515	45.3782	11.8673	0.00108225	Q6ZVW3	Cdna FLJ42001 fis, clone SPLEN2029912 (LOC153684 protein) [Source:uniprotkb/trembl;Acc:Q6ZVW3]
NM_183397.1	PXMP4	248.359	75.3027	3.29815	0.00757576	Q9Y6I8	Peroxisomal membrane protein 4, 24kda (PXMP4), transcript variant 2
NM_182970.2	RIMS4	709.657	74.4025	9.53808	0.00108225	Q9H426	Regulating synaptic membrane exocytosis 4 (RIMS4)
NM_182801.1	EGFLAM	219.481	90.9728	2.4126	0.030303	Q63HQ2	EGF-like, fibronectin type III and laminin G domains (EGFLAM), transcript variant 4
NM_182692.1	SRPK2	296.701	23.8079	12.4622	0.00757576	P78362	Serine/threonine-protein kinase SRPK2
NM_181714.1	C6orf152	107.485	20.4264	5.26206	0.030303	Q86VQ0	Leber congenital amaurosis 5 (LCA5)
NM_181703.1	GJA5	143.974	60.4931	2.38	0.030303	P36382	Gap junction protein, alpha 5, 40kda (GJA5), transcript variant B
NM_181481.2	C18orf1	202.138	39.7606	5.08387	0.030303	O15165	Uncharacterized protein c18orf1
NM_178833.3	LOC133308	191.433	39.3754	4.86174	0.030303	Q86UD5	Na+/H+ exchanger domain containing 2 (NHEDC2)
NM_178821.1	WDR69	350.398	32.9846	10.6231	0.00108225	Q8N136	WD repeat domain 69 (WDR69)
NM_178571.2	MGC51025	690.606	52.4106	13.1768	0.00108225	Q86UD7	Hypothetical protein MGC51025 (MGC51025)
NM_178550.3	C1orf110	167.777	40.1164	4.18225	0.030303	Q86UF4	Coiled-coil domain-containing protein c1orf110
NM_178152.1	DCX	438.284	28.9616	15.1333	0.00108225	Q9ESI7	Neuronal migration protein doublecortin
NM_178151.1	DCX	587.293	26.6268	22.0564	0.00108225	O43602	Doublecortex; lissencephaly, X-linked (doublecortin) (DCX), transcript variant 4
NM_178010.1	SOX5	199.871	69.5974	2.87182	0.0400433	P35711	SRY (sex determining region Y)-box 5 (SOX5), transcript variant 3
NM_177974.1	CASC4	142.389	64.5895	2.20452	0.0400433	Q6P4E1	Cancer susceptibility candidate 4 (CASC4), transcript variant 2
NM_177559.2	CSNK2A1	799.891	17.3379	46.1353	0.00108225	P68400	Casein kinase 2, alpha 1 polypeptide (CSNK2A1), transcript variant 1
NM_177553.1	GAS2	207.549	26.2505	7.90648	0.00757576	O43903	Growth arrest-specific 2 (GAS2), transcript variant 2
NM_177524.1	MEST	760.554	141.639	5.36966	0.00757576	Q5EB52	Mesoderm specific transcript homolog (mouse) (MEST), transcript variant 2
NM_177435.1	PPARD	265.875	60.7414	4.37717	0.00757576	Q03181	Peroxisome proliferative activated receptor, delta (PPARD), transcript variant 2
NM_175923.2	FAM27E3	893.537	27.4792	32.5169	0.00108225	Q08E93	Hypothetical protein MGC42630 (MGC42630)
NM_175887.2	PRR15	2488.91	16.4689	151.128	0.00108225	Q8IV56	Proline rich 15 (PRR15)
NM_175571.2	GIMAP8	393.732	63.5128	6.19926	0.00757576	Q8ND71	Gtpase, IMAP family member 8 (GIMAP8)
NM_175072.1	APTX	423.123	35.398	11.9533	0.00108225	Q7Z2E3	Aprataxin
NM_175065.2	HIST2H2AB	464.207	19.9421	23.2778	0.00757576	Q8IUE6	Histone cluster 2, h2ab (HIST2H2AB)
NM_174942.1	GAS2L3	1014	26.8768	37.7279	0.00108225	Q86XJ1	GAS2-like protein 3
NM_174930.2	PMS2L5	313.379	32.1791	9.73859	0.00757576	A4D2B6	Postmeiotic segregation increased 2-like 5 (PMS2L5)
NM_173822.1	FAM126B	370.216	129.957	2.84876	0.0400433	Q8IXS8	Family with sequence similarity 126, member B (FAM126B)
NM_173621.1	C17orf44	228.666	56.0592	4.07901	0.00108225	Q8NAT9	Chromosome 17 open reading frame 44 (c17orf44)
NM_173571.1	RP6-166C19.11	113.65	31.2563	3.63607	0.030303	Q5JQC4	Cancer/testis CT47 family, member 11 (CT47.11)
NM_173080.1	SPRR4	1843.76	26.6467	69.1928	0.00108225	Q96PI1	Small proline-rich protein 4 (SPRR4)
NM_173060.1	CAST	512.762	34.2605	14.9666	0.030303	P20810	Calpastatin
NM_172160.1	KCNAB1	848.718	354.248	2.39583	0.00757576	Q14722	Potassium voltage-gated channel, shaker-related subfamily, beta member 1 (KCNAB1), transcript variant 1
NM_172159.2	KCNAB1	307.16	109.871	2.79565	0.00108225	A6NP06	Potassium voltage-gated channel, shaker-related subfamily, beta member 1 (KCNAB1), transcript variant 3
NM_170746.2	C11orf31	453.381	12.4016	36.5583	0.030303	Q8IZQ5	Selenoprotein H
NM_170610.2	HIST1H2BA	301.038	28.6739	10.4987	0.00108225	Q96A08	Histone cluster 1, h2ba (HIST1H2BA)
NM_153822.1	PSMD4	2184.12	35.2067	62.037	0.00108225	P55036	Proteasome (prosome, macropain) 26S subunit, non-atpase, 4 (PSMD4), transcript variant 2
NM_153764.1	KCNJ1	171.205	83.9299	2.03986	0.0400433	P48048	Potassium inwardly-rectifying channel, subfamily J, member 1 (KCNJ1), transcript variant rom-k2
NM_153645.1	NUP50	152.73	45.8567	3.33059	0.00757576	Q9UKX7	Nucleoporin 50kda (NUP50), transcript variant 3
NM_153477.1	UXT	123.269	38.8698	3.17134	0.030303	Q9UBK9	Ubiquitously-expressed transcript (UXT), transcript variant 1
NM_153344.1	C6orf141	137.473	37.8964	3.62761	0.030303	Q5SZD1	Chromosome 6 open reading frame 141 (c6orf141)
NM_153339.1	PUSL1	119.218	35.1376	3.39289	0.030303	Q8N0Z8	Pseudouridylate synthase-like 1 (PUSL1)
NM_153332.2	THEX1	1086.49	24.9247	43.5909	0.00108225	Q8IV48	Three prime histone mrna exonuclease 1 (THEX1)
NM_153320.1	SLC22A7	240.749	102.829	2.34126	0.0400433	Q8WWC3	Solute carrier family 22 (organic anion transporter), member 7 (SLC22A7), transcript variant 2
NM_153246.2	C6orf223	168.87	27.846	6.06441	0.030303	Q8N319	Uncharacterized protein c6orf223
NM_153212.1	GJB4	143.572	49.2879	2.91293	0.030303	Q9NTQ9	Gap junction protein, beta 4 (GJB4)
NM_153207.2	AEBP2	599.29	31.4461	19.0577	0.00108225	Q96BG3	AE binding protein 2 (AEBP2)
NM_153035.1	C1orf83	940.728	17.1516	54.8478	0.00108225	Q96MN5	Chromosome 1 open reading frame 83 (c1orf83)
NM_152991.1	EED	286.318	48.6733	5.88245	0.00757576	Q7LDG8	Embryonic ectoderm development (EED), transcript variant 2
NM_152763.2	C1orf62	184.234	48.2294	3.81995	0.030303	Q8NCN9	Chromosome 1 open reading frame 62 (c1orf62)
NM_152757.1	FLJ30313	173.886	36.2687	4.79439	0.00757576	Q96NR2	Putative uncharacterized protein c20orf200
NM_152736.2	ZNF187	262.198	33.3786	7.85528	0.00757576	Q16670	Zinc finger protein 187
NM_152716.1	FLJ36874	108.574	30.7556	3.53023	0.030303	Q8N9M6	FLJ36874 protein (FLJ36874)
NM_152677.1	ZSCAN4	281.029	112.347	2.50144	0.0400433	Q8NAM6	Zinc finger and SCAN domain containing 4 (ZSCAN4)
NM_152663.2	RALGPS2	3112.32	19.6791	158.154	0.030303	Q86X27	Ral GEF with PH domain and SH3 binding motif 2 (RALGPS2), transcript variant 2
NM_152653.1	UBE2E2	1653.35	27.5888	59.9282	0.00108225	Q96LR5	Ubiquitin-conjugating enzyme E2E 2 (UBC4/5 homolog, yeast) (UBE2E2)
NM_152634.1	MGC17403	613.129	24.9694	24.5553	0.00108225	Q8N8B7	TFS2-M domain-containing protein 1 (MGC17403)
NM_152571.2	C9orf163	132.781	40.2906	3.29559	0.030303	Q8N9P6	Uncharacterized protein c9orf163
NM_152551.2	C6orf151	288.718	28.9867	9.96039	0.00757576	Q6IEG0	Chromosome 6 open reading frame 151 (c6orf151)
NM_152441.1	FBXL14	255.482	41.2655	6.19117	0.00108225	Q8N1E6	F-box and leucine-rich repeat protein 14 (FBXL14)
NM_152434.1	CWF19L2	335.584	87.9206	3.8169	0.00757576	A8KAD6	CWF19-like 2, cell cycle control (S. Pombe) (CWF19L2)
NM_152420.1	C9orf41	281.042	86.2045	3.26018	0.00757576	Q8N4J0	Chromosome 9 open reading frame 41 (c9orf41)
NM_152387.2	KCTD18	637.381	87.6278	7.27373	0.00108225	Q6PI47	BTB/POZ domain-containing protein KCTD18
NM_152377.1	C1orf87	426.301	135.814	3.13887	0.00757576	Q8N0U7	Chromosome 1 open reading frame 87 (c1orf87)
NM_152376.2	UBXD3	589.202	166.1	3.54728	0.00108225	Q96LJ8	UBX domain containing 3 (UBXD3)
NM_152373.2	ZNF684	688.353	23.002	29.9258	0.00108225	Q5T5D7	Zinc finger protein 684 (ZNF684)
NM_152332.2	MTAC2D1	131.237	43.3132	3.02994	0.030303	Q8N9U0	Tandem C2 domains, nuclear (TC2N)
NM_152329.3	PPIL5	264.753	125.674	2.10667	0.0400433	Q96L50	Peptidylprolyl isomerase-like 5
NM_152321.1	ERP27	596.497	68.0437	8.76637	0.030303	Q96DN0	Endoplasmic reticulum resident protein erp27
NM_152285.1	ARRDC1	204.222	48.9941	4.16831	0.030303	Q8N5I2	Arrestin domain containing 1 (ARRDC1)
NM_152266.1	C19orf40	225.698	14.9342	15.1128	0.030303	Q9BTP7	Chromosome 19 open reading frame 40 (c19orf40)
NM_152260.1	RPUSD2	249.793	24.9178	10.0247	0.030303	Q8IZ73	RNA pseudouridylate synthase domain containing 2 (RPUSD2)
NM_148571.1	MRPL27	340.362	97.7261	3.48282	0.00757576	Q9P0M9	Mitochondrial ribosomal protein L27 (MRPL27), nuclear gene encoding mitochondrial protein, transcript variant 2
NM_148179.1	C9orf23	402.947	16.534	24.3708	0.00757576	Q8N5L8	Chromosome 9 open reading frame 23 (c9orf23), transcript variant 2
NM_148176.1	PPIL2	177.681	52.6956	3.37184	0.00757576	Q13356	Peptidylprolyl isomerase (cyclophilin)-like 2 (PPIL2), transcript variant 3
NM_145909.1	ZNF323	1168.86	92.6985	12.6092	0.00108225	Q96LW9	Zinc finger protein 323
NM_145899.1	HMGA1	538.525	16.7175	32.2132	0.00757576	P17096	High mobility group AT-hook 1 (HMGA1), transcript variant 1
NM_145702.1	TIGD1	613.95	27.5691	22.2695	0.00108225	Q96MW7	Tigger transposable element derived 1 (TIGD1)
NM_145315.2	LACE1	314.033	105.197	2.9852	0.030303	Q8WV93	Lactation elevated 1 (LACE1)
NM_145245.1	EVI5L	305.684	99.4554	3.07358	0.0400433	Q96CN4	Ecotropic viral integration site 5-like (EVI5L)
NM_145212.1	MRPL30	190.105	32.1596	5.91129	0.00108225	Q8TCC3	Mitochondrial ribosomal protein L30 (MRPL30), nuclear gene encoding mitochondrial protein, transcript variant 1
NM_145174.1	DNAJB7	778.312	56.0117	13.8955	0.00108225	Q7Z6W7	Dnaj (Hsp40) homolog, subfamily B, member 7 (DNAJB7)
NM_145063.1	C6orf130	2503.49	17.4567	143.412	0.00108225	Q9Y530	Chromosome 6 open reading frame 130 (c6orf130)
NM_145043.1	NEIL2	283.5	37.8133	7.49737	0.00757576	Q969S2	Nei like 2 (E. Coli) (NEIL2)
NM_145012.3	CCNY	279.643	115.782	2.41526	0.00757576	Q8ND76	Cyclin-Y
NM_145010.1	C10orf63	302.716	54.6389	5.54031	0.00108225	Q8TC29	Chromosome 10 open reading frame 63 (c10orf63)
NM_145008.1	YPEL4	275.315	104.026	2.6466	0.00757576	Q96NS1	Protein yippee-like 4
NM_144982.1	CCDC131	534.339	49.464	10.8026	0.00108225	O60293	Coiled-coil domain containing 131 (CCDC131)
NM_144971.1	RBMY2FP	424.707	28.1092	15.1092	0.00108225	Q8TC46	Hypothetical protein MGC26641 (MGC26641)
NM_144969.1	ZDHHC15	141.411	47.3474	2.98668	0.030303	Q96MV8	Zinc finger, DHHC-type containing 15 (ZDHHC15)
NM_144717.2	IL20RB	103.46	30.8005	3.35905	0.030303	Q6UXL0	Interleukin 20 receptor beta (IL20RB)
NM_144664.3	FAM76B	1230.22	79.7983	15.4166	0.00108225	Q5HYJ3	Protein FAM76B
NM_144659.1	TCP10L	322.699	57.444	5.61763	0.00757576	Q8TDR4	T-complex 10 (mouse)-like (TCP10L)
NM_144608.1	HEXIM2	323.871	39.1874	8.26469	0.00108225	Q96MH2	Hexamthylene bis-acetamide inducible 2 (HEXIM2)
NM_139355.1	MATK	359.876	107.98	3.33281	0.030303	P42679	Megakaryocyte-associated tyrosine kinase (MATK), transcript variant 1
NM_139169.2	TRUB1	329.234	43.2092	7.61954	0.00108225	Q8WWH5	Trub pseudouridine (psi) synthase homolog 1 (E. Coli) (TRUB1)
NM_139062.1	CSNK1D	413.801	33.8904	12.21	0.00108225	P48730	Casein kinase 1, delta (CSNK1D), transcript variant 2
NM_139016.2	C20orf198	2716.63	36.1687	75.1101	0.00108225	Q8N7W4	Chromosome 20 open reading frame 198 (c20orf198)
NM_138960.3	TGIF2LX	398.21	19.3384	20.5917	0.00757576	Q8IUE1	Homeobox protein TGIF2LX
NM_138779.1	C13orf27	2669.51	24.4835	109.033	0.00108225	Q5JUR7	Chromosome 13 open reading frame 27 (c13orf27)
NM_138730.1	HMGN3	1727.27	20.4759	84.3562	0.00108225	Q15651	High mobility group nucleosomal binding domain 3 (HMGN3), transcript variant 2
NM_138698.2	LOC91431	327.348	27.6288	11.8481	0.00108225	Q6ZU11	Uncharacterized protein FLJ44066
NM_138551.1	TSLP	488.249	36.4192	13.4064	0.00108225	Q969D9	Thymic stromal lymphopoietin (TSLP), transcript variant 2
NM_138459.2	NUS1	193.479	53.5444	3.61344	0.00757576	Q96E22	Nogo-B receptor
NM_138414.1	CCDC101	355.619	17.0882	20.8108	0.00108225	Q96ES7	Coiled-coil domain containing 101 (CCDC101)
NM_138408.1	C6orf51	144.125	49.4032	2.91733	0.0400433	Q969F1	General transcription factor IIIC, polypeptide 6, alpha 35kda (GTF3C6)
NM_138401.2	FAM125A	255.622	105.78	2.41655	0.030303	Q96EY5	Family with sequence similarity 125, member A (FAM125A)
NM_138349.2	TP53I13	310.71	48.0823	6.46205	0.00757576	Q8NBR0	Tumor protein p53-inducible protein 13
NM_138285.3	NUP35	176.921	50.0707	3.53342	0.030303	Q8NFH5	Nucleoporin NUP53
NM_134427.1	RGS3	2274.59	34.6681	65.6106	0.00108225	P49796	Regulator of G-protein signaling 3 (RGS3), transcript variant 4
NM_134323.1	TARBP2	244.189	29.1113	8.38813	0.00757576	Q15633	TAR (HIV-1) RNA binding protein 2 (TARBP2), transcript variant 1
NM_133494.1	NEK7	2330.81	35.9816	64.778	0.00108225	Q8TDX7	NIMA (never in mitosis gene a)- related kinase 7 (NEK7)
NM_133443.1	GPT2	243.084	78.1821	3.10921	0.030303	Q8TD30	Glutamic pyruvate transaminase (alanine aminotransferase) 2 (GPT2)
NM_133336.1	WHSC1	1747.3	32.8551	53.1821	0.00108225	O96028	Wolf-Hirschhorn syndrome candidate 1 (WHSC1), transcript variant 9
NM_133265.2	AMOT	891.066	436.935	2.03936	0.030303	Q4VCS5	Angiomotin (AMOT)
NM_130848.1	C5orf20	214.099	67.7419	3.16052	0.00108225	Q8TF63	Chromosome 5 open reading frame 20 (c5orf20)
NM_130807.1	MOBKL2A	236.985	107.933	2.19566	0.0400433	Q96BX8	MOB1, Mps One Binder kinase activator-like 2A (yeast) (MOBKL2A)
NM_130463.2	ATP6V1G2	215.703	33.4684	6.44499	0.030303	O95670	V-type proton atpase subunit G 2
NM_080832.1	PABPC5	327.095	26.616	12.2894	0.00757576	Q96DU9	Poly(A) binding protein, cytoplasmic 5 (PABPC5)
NM_080743.2	SRrp35	916.285	63.8795	14.344	0.00108225	Q8WXF0	Serine-arginine repressor protein (35 kda) (srrp35)
NM_080659.1	C11orf52	1180.39	114.868	10.276	0.00108225	Q96A22	Chromosome 11 open reading frame 52 (c11orf52)
NM_080548.1	PTPN6	530.728	28.6698	18.5117	0.00108225	P29350	Tyrosine-protein phosphatase non-receptor type 6
NM_080414.1	VPS16	405.756	137.901	2.94238	0.030303	Q9H269	Vacuolar protein sorting 16 homolog (S. Cerevisiae) (VPS16), transcript variant 2
NM_080390.3	TCEAL2	545.311	196.243	2.77876	0.0400433	Q9H3H9	Transcription elongation factor A (SII)-like 2 (TCEAL2)
NM_058229.2	FBXO32	250.656	90.2789	2.77647	0.0400433	Q969P5	F-box protein 32 (FBXO32), transcript variant 1
NM_057749.1	CCNE2	186.211	26.0442	7.14983	0.030303	O96020	Cyclin E2 (CCNE2)
NM_054033.1	FKBP1B	155.445	52.9359	2.93648	0.0400433	P68106	FK506 binding protein 1B, 12.6 kda (FKBP1B), transcript variant 2
NM_054016.1	FUSIP1	159.52	14.4486	11.0405	0.030303	O75494	FUS interacting protein (serine/arginine-rich) 1 (FUSIP1), transcript variant 2
NM_053049.2	UCN3	285.594	39.8813	7.1611	0.00108225	Q969E3	Urocortin-3
NM_053046.2	EGLN2	326.274	99.2064	3.28884	0.00757576	Q96KS0	Egl nine homolog 2 (C. Elegans) (EGLN2), transcript variant 1
NM_053006.1	TSSK2	314.259	32.962	9.53396	0.00757576	Q96PF2	Testis-specific serine kinase 2 (TSSK2)
NM_053005.2	HCCA2	404.436	100.47	4.02543	0.030303	Q70IA6	HCCA2 protein (HCCA2)
NM_052969.1	RPL39L	2281.94	50.481	45.2038	0.00108225	Q96EH5	Ribosomal protein L39-like (RPL39L)
NM_052845.1	MMAB	121.552	34.4822	3.52506	0.030303	Q96EY8	Methylmalonic aciduria (cobalamin deficiency) cblb type (MMAB), nuclear gene encoding mitochondrial protein
NM_033671.1	CCNB3	2538.5	47.0727	53.9272	0.00108225	Q8WWL7	Cyclin B3 (CCNB3), transcript variant 2
NM_033642.1	FGF13	417.682	12.0358	34.7035	0.030303	Q92913	Fibroblast growth factor 13 (FGF13), transcript variant 1B
NM_033414.1	ZNF622	201.091	12.4437	16.1601	0.030303	Q969S3	Zinc finger protein 622 (ZNF622)
NM_033387.2	FAM78A	217.822	37.3404	5.8334	0.030303	Q5JUQ0	Family with sequence similarity 78, member A (FAM78A)
NM_033313.1	CDC14A	284.033	22.2817	12.7474	0.030303	Q9UNH5	CDC14 cell division cycle 14 homolog A (S. Cerevisiae) (CDC14A), transcript variant 3
NM_033256.1	PPP1R14A	188.186	12.5989	14.9367	0.030303	Q96A00	Protein phosphatase 1, regulatory (inhibitor) subunit 14A (PPP1R14A)
NM_033116.2	NEK9	228.712	39.2516	5.8268	0.030303	NA	NIMA (never in mitosis gene a)- related kinase 9
NM_033048.1	CPXCR1	190.449	31.2117	6.10184	0.00757576	Q8N123	CPX chromosome region, candidate 1 (CPXCR1)
NM_033030.2	BOLL	161.736	43.4441	3.72286	0.00757576	Q8N9W6	Bol, boule-like (Drosophila) (BOLL), transcript variant 2
NM_032943.2	SYTL2	697.603	24.778	28.1542	0.00108225	Q9HCH5	Synaptotagmin-like 2 (SYTL2), transcript variant a
NM_032933.1	C18orf45	324.581	120.566	2.69214	0.0400433	Q9BRG3	Chromosome 18 open reading frame 45 (c18orf45)
NM_032929.1	USP45	153.647	43.4513	3.53607	0.030303	Q70EL2	Ubiquitin specific protease 45 (USP45)
NM_032875.1	FBXL20	209.308	31.2252	6.70317	0.00757576	Q96IG2	F-box and leucine-rich repeat protein 20 (FBXL20)
NM_032873.3	STS-1	128.035	46.6171	2.74653	0.00757576	Q8TF42	Cbl-interacting protein Sts-1 (STS-1)
NM_032858.1	MAEL	138.247	52.3196	2.64236	0.00757576	Q96JY0	Maelstrom homolog (Drosophila) (MAEL)
NM_032853.2	MUM1	232.299	17.3347	13.4008	0.030303	Q2TAK8	Melanoma associated antigen (mutated) 1 (MUM1)
NM_032848.1	C12orf52	700.918	39.804	17.6093	0.00108225	Q96K30	Chromosome 12 open reading frame 52 (c12orf52)
NM_032752.1	ZNF496	278.135	103.721	2.68157	0.030303	Q96IT1	Zinc finger protein 496 (ZNF496)
NM_032673.1	PCGF1	105.941	35.5286	2.98186	0.030303	Q9BSM1	Polycomb group ring finger 1 (PCGF1)
NM_032641.1	SPSB2	174.389	41.7684	4.17514	0.00757576	Q99619	Spla/ryanodine receptor domain and SOCS box containing 2 (SPSB2)
NM_032636.2	PSRC1	550.924	30.2139	18.2341	0.00108225	A8K0M8	Proline/serine-rich coiled-coil 1 (PSRC1), transcript variant 1
NM_032563.1	LCE3D	1500.76	58.814	25.5171	0.00108225	Q9BYE3	Late cornified envelope 3D (LCE3D)
NM_032514.2	MAP1LC3A	1063.78	31.0979	34.2077	0.00108225	Q9H492	Microtubule-associated protein 1 light chain 3 alpha (MAP1LC3A), transcript variant 1
NM_032506.1	KIAA1841	197.556	30.5509	6.46645	0.00108225	Q6NSI8	Kiaa1841 (kiaa1841)
NM_032476.1	MRPS6	2370.63	24.677	96.0665	0.00108225	P82932	Mitochondrial ribosomal protein S6 (MRPS6), nuclear gene encoding mitochondrial protein
NM_032459.1	EFS	447.089	106.686	4.19071	0.00757576	O43281	Embryonal Fyn-associated substrate (EFS), transcript variant 2
NM_032377.2	ELOF1	4648.87	41.1222	113.05	0.00108225	P60002	Elongation factor 1 homolog (S. Cerevisiae) (ELOF1)
NM_032359.1	C3orf26	1041.01	37.5524	27.7216	0.00108225	Q9BQ75	Chromosome 3 open reading frame 26 (c3orf26)
NM_032352.1	BRMS1L	206.495	63.5689	3.24836	0.00757576	Q5PSV4	Breast cancer metastasis-suppressor 1-like protein
NM_032350.3	C7orf50	432.685	10.3601	41.7644	0.00757576	Q9BRJ6	Uncharacterized protein c7orf50
NM_032349.1	NUDT16L1	2297.15	282.765	8.12388	0.00757576	Q9BRJ7	Nudix (nucleoside diphosphate linked moiety X)-type motif 16-like 1 (NUDT16L1)
NM_032338.2	C12orf31	537.253	22.0853	24.3262	0.00108225	Q9BRT6	Chromosome 12 open reading frame 31 (c12orf31)
NM_032332.2	MORG1	331.845	62.1326	5.34091	0.00757576	Q9BRX9	Mitogen-activated protein kinase organizer 1 (MORG1), transcript variant 2
NM_032141.1	CCDC55	599.413	34.7865	17.2312	0.00108225	Q9H0G5	Coiled-coil domain containing 55 (CCDC55), transcript variant 1
NM_032140.1	C16orf48	286.736	46.2557	6.19893	0.00108225	Q9H0I2	Chromosome 16 open reading frame 48 (c16orf48)
NM_032051.1	PATZ1	497.817	111.877	4.44969	0.00108225	Q9HBE1	POZ (BTB) and AT hook containing zinc finger 1 (PATZ1), transcript variant 4
NM_032017.1	STK40	351.991	99.5523	3.53574	0.0400433	Q8N2I9	Serine/threonine kinase 40 (STK40)
NM_031991.1	PTBP1	204.712	16.3005	12.5586	0.030303	P26599	Polypyrimidine tract binding protein 1 (PTBP1), transcript variant 3
NM_031950.1	FGFBP2	218.615	23.4668	9.31593	0.00757576	Q9BYJ0	Fibroblast growth factor binding protein 2 (FGFBP2)
NM_031845.1	MAP2	583.797	107.685	5.42135	0.00108225	P11137	Microtubule-associated protein 2 (MAP2), transcript variant 2
NM_031483.3	ITCH	230.723	46.6565	4.94513	0.00757576	Q96J02	E3 ubiquitin-protein ligase Itchy homolog
NM_031445.1	AMMECR1L	2142.2	25.0385	85.5562	0.00108225	NA	AMME chromosomal region gene 1-like (AMMECR1L)
NM_031439.1	SOX7	165.246	30.3382	5.4468	0.030303	Q9BT81	SRY (sex determining region Y)-box 7 (SOX7)
NM_031412.1	GABARAPL1	537.159	21.625	24.8397	0.00108225	Q9H0R8	GABA(A) receptor-associated protein like 1 (GABARAPL1)
NM_031303.1	KATNAL2	149.094	67.3383	2.2141	0.0400433	Q8IYT4	Katanin p60 subunit A-like 2 (KATNAL2)
NM_030881.2	DDX17	270.196	85.396	3.16403	0.00108225	Q92841	DEAD (Asp-Glu-Ala-Asp) box polypeptide 17 (DDX17), transcript variant 2
NM_030645.1	SH3BP5L	318.092	24.2786	13.1018	0.00757576	Q96MW4	SH3-binding domain protein 5-like (SH3BP5L)
NM_025104.2	DBF4B	557.856	52.1231	10.7027	0.00108225	Q8NFT6	Protein DBF4 homolog B
NM_025091.2	CXYorf2	179.236	41.4961	4.31936	0.00757576	Q9H8Q0	Chromosome X and Y open reading frame 2 (cxyorf2)
NM_025004.1	CCDC15	245.683	53.3383	4.60614	0.00108225	Q0P6D6	Coiled-coil domain-containing protein 15
NM_024979.2	MCF2L	321.383	152.558	2.10663	0.0400433	O15068	Guanine nucleotide exchange factor DBS
NM_024969.2	FAM130A2	191.713	64.0955	2.99105	0.00757576	Q8WYN3	Family with sequence similarity 130, member A2 (FAM130A2)
NM_024946.1	NIP30	135.868	28.0518	4.84347	0.030303	Q9GZU8	NEFA-interacting nuclear protein NIP30 (NIP30)
NM_024854.2	FLJ22028	221.549	51.711	4.28437	0.030303	Q8WU10	Pyridine nucleotide-disulphide oxidoreductase domain 1 (PYROXD1)
NM_024826.1	ASAP	152.414	35.119	4.33993	0.030303	Q49MG5	Microtubule-associated protein 9
NM_024812.1	BAALC	268.664	60.4604	4.44365	0.030303	Q8WXS3	Brain and acute leukemia cytoplasmic protein
NM_024754.2	PTCD2	243.135	79.5462	3.05652	0.0400433	Q8WV60	Pentatricopeptide repeat domain 2 (PTCD2)
NM_024749.1	VASH2	171.201	33.0502	5.18002	0.00757576	Q86V25	Vasohibin-2
NM_024709.2	C1orf115	219.286	30.4534	7.20068	0.030303	Q9H7X2	Chromosome 1 open reading frame 115 (c1orf115)
NM_024708.2	ASB7	253.332	51.6382	4.9059	0.00108225	Q9H672	Ankyrin repeat and SOCS box-containing 7 (ASB7), transcript variant 1
NM_024692.3	CLIP4	709.607	78.6575	9.02148	0.00757576	Q8N3C7	CAP-GLY domain containing linker protein family, member 4 (CLIP4)
NM_024677.3	NSUN7	197.351	27.3992	7.2028	0.00757576	Q8NE18	NOL1/NOP2/Sun domain family, member 7 (NSUN7)
NM_024613.2	PLEKHF2	239.327	59.9771	3.99031	0.030303	Q9H8W4	Pleckstrin homology domain containing, family F (with FYVE domain) member 2 (PLEKHF2)
NM_024591.1	CHMP6	676.616	302.138	2.23943	0.0400433	Q96FZ7	Chromatin modifying protein 6 (CHMP6)
NM_024588.2	FLJ23584	129.666	34.6223	3.74515	0.030303	Q9H5C5	Hypothetical protein FLJ23584 (FLJ23584)
NM_024578.1	OCEL1	496.383	27.449	18.0838	0.00108225	Q9H607	Occludin/ELL domain containing 1 (OCEL1)
NM_024333.1	FSD1	198.029	62.893	3.14866	0.00757576	Q9BTV5	Fibronectin type III and SPRY domain-containing protein 1
NM_024319.1	C1orf35	600.056	25.1626	23.8471	0.00108225	Q9BU76	Chromosome 1 open reading frame 35 (c1orf35)
NM_024316.1	LENG1	113.663	19.659	5.78173	0.030303	Q96BZ8	Leukocyte receptor cluster (LRC) member 1 (LENG1)
NM_024303.1	ZSCAN5	642.806	44.4272	14.4687	0.00108225	Q9BUG6	Zinc finger and SCAN domain containing 5 (ZSCAN5)
NM_024292.2	UBL5	208.303	47.4117	4.39348	0.030303	Q9BZL1	Ubiquitin-like 5 (UBL5), transcript variant 1
NM_024068.1	OBFC2B	385.283	23.1458	16.6459	0.00757576	Q9BQ15	Oligonucleotide/oligosaccharide-binding fold containing 2B (OBFC2B)
NM_024046.1	CAMKV	390.131	28.0105	13.928	0.00108225	Q8NCB2	Cam kinase-like vesicle-associated (CAMKV)
NM_024038.2	C19orf43	420.887	54.5542	7.71502	0.00108225	Q9BQ61	Chromosome 19 open reading frame 43 (c19orf43)
NM_023940.1	RASL11B	185.762	92.6062	2.00593	0.0400433	A0PHL1	RAS-like, family 11, member B (RASL11B)
NM_023938.4	C1orf116	308.232	81.4883	3.78253	0.00108225	Q9BW04	Specifically androgen-regulated gene protein
NM_023937.1	MRPL34	433.33	60.5666	7.1546	0.00757576	Q9BQ48	Mitochondrial ribosomal protein L34 (MRPL34), nuclear gene encoding mitochondrial protein
NM_023936.1	MRPS34	188.397	36.5612	5.15292	0.030303	P82930	Mitochondrial ribosomal protein S34 (MRPS34), nuclear gene encoding mitochondrial protein
NM_023931.1	ZNF747	541.817	30.9287	17.5183	0.00108225	Q9BV97	Zinc finger protein 747 (ZNF747)
NM_023080.1	C8orf33	1511.75	35.0806	43.0935	0.00108225	Q9H7E9	Chromosome 8 open reading frame 33 (c8orf33)
NM_023015.3	INTS3	203.075	64.7193	3.13778	0.030303	Q68E01	Integrator complex subunit 3 (INTS3)
NM_022839.2	MRPS11	406.462	18.0754	22.487	0.030303	P82912	Mitochondrial ribosomal protein S11 (MRPS11), nuclear gene encoding mitochondrial protein, transcript variant 1
NM_022787.2	NMNAT1	341.831	90.179	3.79058	0.00757576	Q9HAN9	Nicotinamide nucleotide adenylyltransferase 1 (NMNAT1)
NM_022755.2	IPPK	1358.54	16.3343	83.1711	0.00757576	Q9H8X2	Inositol 1,3,4,5,6-pentakisphosphate 2-kinase (IPPK)
NM_022747.1	C14orf136	192.37	70.1342	2.74288	0.00757576	Q9H669	Chromosome 14 open reading frame 136 (c14orf136)
NM_022720.5	DGCR8	662.068	44.7884	14.7821	0.00108225	Q8WYQ5	Digeorge syndrome critical region gene 8 (DGCR8)
NM_022551.2	RPS18	373.235	13.1339	28.4177	0.00108225	P62269	Ribosomal protein S18 (RPS18)
NM_022474.2	MPP5	172.733	68.56	2.51944	0.030303	Q8N3R9	Membrane protein, palmitoylated 5 (MAGUK p55 subfamily member 5) (MPP5)
NM_022347.1	IFRG15	410.797	56.0214	7.33285	0.00108225	Q9H496	Interferon responsive gene 15 (IFRG15)
NM_022343.2	GLIPR2	3378.57	21.5544	156.746	0.00108225	Q9H4G4	Golgi-associated plant pathogenesis-related protein 1
NM_022156.3	DUS1L	1207.29	39.4954	30.5678	0.00108225	Q6P1R4	Dihydrouridine synthase 1-like (S. Cerevisiae) (DUS1L)
NM_022140.2	EPB41L4A	908.414	48.0407	18.9093	0.00108225	Q9HCS5	Band 4.1-like protein 4A
NM_022063.1	C10orf84	413.892	22.1678	18.6708	0.00757576	Q9H8W3	Chromosome 10 open reading frame 84 (c10orf84)
NM_022048.1	CSNK1G1	2100.51	42.2956	49.6626	0.00108225	Q9HCP0	Casein kinase 1, gamma 1 (CSNK1G1)
NM_021967.1	SERF1A	553.827	66.3259	8.35009	0.00108225	O75920	Small EDRK-rich factor 1A (telomeric) (SERF1A)
NM_021822.1	APOBEC3G	829.656	60.2543	13.7692	0.00108225	Q05JX5	Apolipoprotein B mrna editing enzyme, catalytic polypeptide-like 3G (APOBEC3G)
NM_021803.1	IL21	258.968	54.1754	4.78017	0.00757576	Q9HBE4	Interleukin 21 (IL21)
NM_021255.1	PELI2	801.688	48.1695	16.6431	0.0400433	Q9HAT8	Pellino homolog 2 (Drosophila) (PELI2)
NM_021173.2	POLD4	153.261	56.1456	2.72971	0.030303	Q9HCU8	Polymerase (DNA-directed), delta 4 (POLD4)
NM_021158.1	TRIB3	158.332	36.0759	4.38885	0.00757576	Q96RU7	Tribbles homolog 3 (Drosophila) (TRIB3)
NM_021130.1	PPIA	256.394	40.7991	6.28431	0.00108225	P62937	Peptidylprolyl isomerase A (cyclophilin A) (PPIA)
NM_021107.1	MRPS12	305.09	51.445	5.93042	0.00108225	O15235	Mitochondrial ribosomal protein S12 (MRPS12), nuclear gene encoding mitochondrial protein, transcript variant 1
NM_021104.1	RPL41	2677.5	19.2249	139.273	0.00108225	P62945	Ribosomal protein L41 (RPL41), transcript variant 1
NM_021100.3	NFS1	189.164	22.1416	8.54338	0.030303	Q9Y697	Cysteine desulfurase, mitochondrial
NM_021088.1	ZNF2	107.688	23.1613	4.64948	0.030303	Q9BSG1	Zinc finger protein 2
NM_021079.2	NMT1	680.666	14.6468	46.472	0.00108225	P30419	N-myristoyltransferase 1 (NMT1)
NM_021063.2	HIST1H2BD	1043.48	11	94.8618	0.00108225	P58876	Histone H2B type 1-D
NM_021038.3	MBNL1	197.123	38.0224	5.18438	0.00108225	Q96P92	Muscleblind-like (Drosophila) (MBNL1), transcript variant 1
NM_021032.2	FGF12	3286.31	40.5106	81.1223	0.00108225	P61328	Fibroblast growth factor 12 (FGF12), transcript variant 1
NM_021029.3	RPL36A	534.723	29.9869	17.8319	0.00108225	P83881	Ribosomal protein L36a (RPL36A)
NM_020961.2	KIAA1627	443.985	50.334	8.82077	0.00108225	Q9HCE5	KIAA1627 protein (KIAA1627)
NM_020854.2	KIAA1468	122.108	35.8344	3.40756	0.030303	Q96ES0	Kiaa1468 (kiaa1468)
NM_020664.3	DECR2	360.078	43.6995	8.23985	0.00108225	Q9NUI1	2,4-dienoyl coa reductase 2, peroxisomal (DECR2)
NM_020661.1	AICDA	283.037	53.2773	5.31252	0.00108225	Q546Y9	Activation-induced cytidine deaminase (AICDA)
NM_020651.2	PELI1	353.638	62.9948	5.61377	0.00108225	Q96FA3	Pellino homolog 1 (Drosophila) (PELI1)
NM_020530.2	OSM	182.922	40.6467	4.5003	0.030303	P13725	Oncostatin M (OSM)
NM_020529.1	NFKBIA	135.596	34.6131	3.91748	0.030303	P25963	Nuclear factor of kappa light polypeptide gene enhancer in B-cells inhibitor, alpha (NFKBIA)
NM_020467.2	LOC57228	1454.91	20.6711	70.3841	0.00108225	O95332	Small trans-membrane and glycosylated protein (LOC57228), transcript variant 2
NM_020417.1	TBX20	252.117	25.4993	9.88719	0.00757576	Q9UMR3	T-box transcription factor TBX20
NM_020319.1	ANKMY2	342.566	39.7304	8.62228	0.00108225	Q8IV38	Ankyrin repeat and MYND domain containing 2 (ANKMY2)
NM_020239.2	CDC42SE1	608.959	50.3501	12.0945	0.00108225	Q9NRR8	CDC42 small effector 1 (CDC42SE1), transcript variant 2
NM_020236.2	MRPL1	197.715	23.2727	8.49557	0.030303	Q9BYD6	Mitochondrial ribosomal protein L1 (MRPL1), nuclear gene encoding mitochondrial protein
NM_020235.2	BBX	485.339	49.4686	9.81106	0.00108225	Q8WY36	Bobby sox homolog (Drosophila) (BBX)
NM_020234.3	DTWD1	293.722	66.0524	4.4468	0.00757576	A8K2B9	DTW domain containing 1 (DTWD1)
NM_020175.1	DUS3L	478.382	78.0424	6.12976	0.00108225	Q96G46	Dihydrouridine synthase 3-like (S. Cerevisiae) (DUS3L)
NM_020139.1	BDH2	266.496	77.8058	3.42514	0.030303	Q9BUT1	3-hydroxybutyrate dehydrogenase, type 2 (BDH2)
NM_020137.3	GRIPAP1	180.878	79.6841	2.26994	0.0400433	Q4V328	GRIP1-associated protein 1
NM_019110.3	ZKSCAN4	175.642	69.0253	2.5446	0.030303	Q969J2	Zinc finger protein with KRAB and SCAN domains 4
NM_019070.1	DDX49	428.044	49.5533	8.63806	0.00757576	Q9Y6V7	DEAD (Asp-Glu-Ala-Asp) box polypeptide 49 (DDX49)
NM_019069.3	WDR5B	824.441	31.8588	25.878	0.00108225	Q86VZ2	WD repeat domain 5B (WDR5B)
NM_019067.1	GNL3L	478.571	41.9022	11.4211	0.00108225	Q9NVN8	Guanine nucleotide binding protein-like 3 (nucleolar)-like (GNL3L)
NM_018983.2	NOLA1	247.497	19.1644	12.9144	0.030303	Q9NY12	Nucleolar protein family A, member 1 (H/ACA small nucleolar rnps) (NOLA1), transcript variant 1
NM_018956.2	C9orf9	3758.86	31.2919	120.122	0.00108225	Q96E40	Chromosome 9 open reading frame 9 (c9orf9)
NM_018698.3	NXT2	194.634	78.6319	2.47526	0.030303	Q9NPJ8	Nuclear transport factor 2-like export factor 2 (NXT2)
NM_018696.1	ELAC1	261.596	73.8636	3.5416	0.00757576	Q9H777	Elac homolog 1 (E. Coli) (ELAC1)
NM_018683.2	ZNF313	162.264	79.994	2.02845	0.0400433	Q9Y508	Zinc finger protein 313 (ZNF313)
NM_018664.1	SNFT	594.998	60.1174	9.89727	0.00108225	Q9NR55	Jun dimerization protein p21snft (SNFT)
NM_018650.1	MARK1	353.385	39.4943	8.94775	0.030303	Q9P0L2	Serine/threonine-protein kinase MARK1
NM_018454.4	NUSAP1	343.159	9.4434	36.3385	0.030303	Q9BXS6	Nucleolar and spindle associated protein 1 (NUSAP1), transcript variant 2
NM_018441.2	PECR	462.15	57.6863	8.01144	0.00108225	Q9BY49	Peroxisomal trans-2-enoyl-coa reductase (PECR)
NM_018439.1	IMPACT	2364.71	34.4909	68.5605	0.00108225	Q9P2X3	Impact homolog (mouse) (IMPACT)
NM_018410.2	DKFZp762E1312	125.616	28.5259	4.40358	0.030303	Q8NCD3	Holliday junction recognition protein
NM_018402.1	IL26	219.473	53.6969	4.08725	0.030303	Q9NPH9	Interleukin 26 (IL26)
NM_018357.2	LARP6	730.078	61.9468	11.7856	0.00108225	Q9BRS8	La ribonucleoprotein domain family, member 6 (LARP6), transcript variant 1
NM_018325.1	C9orf72	197.274	106.759	1.84785	0.030303	Q96LT7	Chromosome 9 open reading frame 72 (c9orf72), transcript variant 1
NM_018297.2	NGLY1	232.932	80.8158	2.88226	0.00757576	Q96IV0	N-glycanase 1 (NGLY1)
NM_018282.1	PSPC1	176.738	37.2392	4.74601	0.030303	Q8WXF1	Paraspeckle component 1
NM_018270.3	C20orf20	316.193	95.6433	3.30596	0.00757576	Q9NV56	MRG-binding protein
NM_018216.1	PANK4	257.399	131.478	1.95774	0.0400433	Q9NVE7	Pantothenate kinase 4 (PANK4)
NM_018215.2	FLJ10781	265.424	32.4889	8.16968	0.00757576	Q86V59	Hypothetical protein FLJ10781 (FLJ10781), transcript variant 1
NM_018158.1	SLC4A1AP	443.771	82.3617	5.38808	0.00757576	Q9BWU0	Solute carrier family 4 (anion exchanger), member 1, adaptor protein (SLC4A1AP)
NM_018135.2	MRPS18A	188.451	11.1595	16.8871	0.030303	Q9NVS2	Mitochondrial ribosomal protein S18A (MRPS18A), nuclear gene encoding mitochondrial protein
NM_018132.3	CENPQ	235.308	29.61	7.94691	0.00108225	Q7L2Z9	Centromere protein Q (CENPQ)
NM_018111.1	C19orf73	232.286	47.0328	4.93881	0.00108225	Q9NVV2	Putative uncharacterized protein FLJ10490
NM_018105.1	THAP1	1383.65	58.4047	23.6907	0.00108225	Q9NVV9	THAP domain containing, apoptosis associated protein 1 (THAP1), transcript variant 1
NM_018063.3	HELLS	298.378	23.0386	12.9512	0.00757576	Q9NRZ9	Helicase, lymphoid-specific (HELLS)
NM_018047.1	RBM22	349.775	38.1523	9.16785	0.00108225	Q9NW64	Pre-mrna-splicing factor RBM22
NM_018039.2	JMJD2D	1126.62	72.0755	15.6311	0.00108225	Q6B0I6	Jumonji domain containing 2D (JMJD2D)
NM_018025.2	GPATCH1	490.554	41.1813	11.912	0.00108225	Q9BRR8	G patch domain containing 1 (GPATCH1)
NM_018010.2	IFT57	176.834	56.0295	3.15608	0.00757576	Q9NWB7	Intraflagellar transport 57 homolog (Chlamydomonas) (IFT57)
NM_017988.1	SCYL2	134.661	21.8031	6.17625	0.030303	Q6P3W7	SCY1-like protein 2
NM_017966.1	FLJ20847	256.789	75.0773	3.42033	0.00757576	NA	Vacuolar protein sorting 37 homolog C (S. Cerevisiae) (VPS37C)
NM_017840.1	MRPL16	278.42	57.8772	4.81053	0.00757576	Q9NX20	Mitochondrial ribosomal protein L16 (MRPL16), nuclear gene encoding mitochondrial protein
NM_017819.1	RG9MTD1	687.879	79.1732	8.68828	0.00757576	Q7L0Y3	RNA (guanine-9-)-methyltransferase domain-containing protein 1, mitochondrial
NM_017703.1	FBXL12	194.776	84.9284	2.29341	0.0400433	Q9NXK8	F-box/LRR-repeat protein 12
NM_017692.1	APTX	1094.74	54.0262	20.2631	0.00108225	Q7Z2E3	Aprataxin (APTX), transcript variant 4
NM_017646.3	TRIT1	1421.65	18.7674	75.7511	0.00108225	Q9H3H1	Trna isopentenyltransferase 1 (TRIT1)
NM_017612.1	ZCCHC8	405.165	191.512	2.11561	0.030303	Q6NZY4	Zinc finger CCHC domain-containing protein 8
NM_017588.1	WDR5	4174.55	31.5999	132.107	0.00108225	P61964	WD repeat domain 5 (WDR5), transcript variant 1
NM_017566.2	KLHDC4	394.173	48.9161	8.05815	0.00757576	Q8TBB5	Kelch domain containing 4 (KLHDC4)
NM_017542.3	POGK	281.607	82.7267	3.40407	0.030303	Q9P215	Pogo transposable element with KRAB domain (POGK)
NM_017523.2	XAF1	195.537	62.3294	3.13715	0.00757576	Q6GPH4	XIAP associated factor-1 (XAF1), transcript variant 1
NM_017503.2	SURF2	1182.9	28.4518	41.5755	0.00108225	Q15527	Surfeit 2 (SURF2)
NM_017451.1	BAIAP2	547.632	66.2075	8.27144	0.00757576	Q9UQB8	BAI1-associated protein 2 (BAIAP2), transcript variant 2
NM_016940.1	C21orf6	1570.32	47.7683	32.8736	0.00108225	P57060	RWD domain containing 2B (RWDD2B)
NM_016848.2	SHC3	285.538	113.052	2.52572	0.00757576	Q92529	SHC-transforming protein 3
NM_016648.1	LARP7	523.87	50.7491	10.3227	0.00108225	Q4G0J3	La ribonucleoprotein domain family, member 7 (LARP7), transcript variant 1
NM_016614.1	TTRAP	328.125	20.8573	15.7319	0.00108225	O95551	TRAF and TNF receptor associated protein (TTRAP)
NM_016606.2	REEP2	238.332	24.4113	9.76316	0.00108225	Q9BRK0	Receptor accessory protein 2 (REEP2)
NM_016512.2	SPAG11B	265.322	105.157	2.52311	0.0400433	Q08648	Sperm-associated antigen 11B
NM_016508.2	CDKL3	740.26	39.943	18.5329	0.00108225	Q8IVW4	Cyclin-dependent kinase-like 3
NM_016505.2	ZCCHC17	889.935	22.8568	38.9352	0.00108225	Q9NP64	Zinc finger, CCHC domain containing 17 (ZCCHC17)
NM_016483.3	PHF7	591.633	52.9518	11.173	0.00108225	Q9BWX1	PHD finger protein 7 (PHF7), transcript variant 1
NM_016364.2	DUSP13	237.072	84.1878	2.81599	0.030303	Q9UII6	Dual specificity phosphatase 13 (DUSP13), transcript variant 6
NM_016319.1	COPS7A	186.652	38.2007	4.88609	0.00757576	Q9UBW8	COP9 constitutive photomorphogenic homolog subunit 7A (Arabidopsis) (COPS7A)
NM_016304.2	C15orf15	585.609	27.2338	21.503	0.00108225	Q9UHA3	Chromosome 15 open reading frame 15 (c15orf15)
NM_016287.2	HP1BP3	1023.87	20.6907	49.4845	0.00108225	Q5SSJ5	Heterochromatin protein 1, binding protein 3 (HP1BP3)
NM_016203.2	PRKAG2	731.042	154.817	4.72199	0.00108225	Q9UGJ0	Protein kinase, AMP-activated, gamma 2 non-catalytic subunit (PRKAG2), transcript variant a, mrna.
NM_016167.3	NOL7	2932.66	55.6074	52.7386	0.00108225	Q9UMY1	Nucleolar protein 7, 27kda (NOL7)
NM_016093.2	RPL26L1	291.458	12.2405	23.811	0.00757576	Q9UNX3	Ribosomal protein L26-like 1 (RPL26L1)
NM_016077.1	PTRH2	361.698	57.1026	6.33417	0.00757576	Q9Y3E5	Peptidyl-trna hydrolase 2 (PTRH2), nuclear gene encoding mitochondrial protein
NM_016073.2	HDGFRP3	1396.63	11.7705	118.655	0.00108225	Q9Y3E1	Hepatoma-derived growth factor, related protein 3 (HDGFRP3)
NM_016072.2	GOLT1B	277.38	25.4737	10.8889	0.00757576	Q9Y3E0	Golgi transport 1 homolog B (S. Cerevisiae) (GOLT1B)
NM_016059.3	PPIL1	411.589	62.6581	6.5688	0.00108225	Q9Y3C6	Peptidylprolyl isomerase (cyclophilin)-like 1 (PPIL1)
NM_016050.1	MRPL11	551.388	16.9469	32.5363	0.00108225	Q9Y3B7	Mitochondrial ribosomal protein L11 (MRPL11), nuclear gene encoding mitochondrial protein, transcript variant 1
NM_016047.1	SF3B14	394.296	22.9791	17.1589	0.00757576	Q9Y3B4	Splicing factor 3B, 14 kda subunit (SF3B14)
NM_016046.2	EXOSC1	234.798	26.9703	8.70582	0.00757576	Q9Y3B2	Exosome component 1 (EXOSC1)
NM_015991.1	C1QA	142.551	39.8938	3.57325	0.00757576	P02745	Complement component 1, q subcomponent, A chain (C1QA)
NM_015939.2	CGI-09	814.659	24.3423	33.4669	0.00108225	Q9UJA5	Trna methyltransferase 6 homolog (S. Cerevisiae) (TRMT6)
NM_015933.1	CCDC72	3160.64	20.961	150.787	0.00108225	Q9Y2S6	Coiled-coil domain containing 72 (CCDC72)
NM_015920.3	RPS27L	1236.11	59.4761	20.7834	0.00108225	Q71UM5	40S ribosomal protein S27-like protein
NM_015833.1	ADARB1	1962.69	19.6305	99.9819	0.00108225	P78563	Adenosine deaminase, RNA-specific, B1 (RED1 homolog rat) (ADARB1), transcript variant 2
NM_015640.1	SERBP1	604.741	19.1816	31.5271	0.00108225	Q5VU21	SERPINE1 mrna binding protein 1 (SERBP1), transcript variant 4
NM_015621.2	CCDC69	2073.1	284.625	7.28362	0.00757576	A6NI79	Coiled-coil domain containing 69 (CCDC69)
NM_015607.2	C1orf77	571.707	33.5743	17.0281	0.00108225	Q9Y3Y2	Uncharacterized protein c1orf77
NM_015532.2	GRINL1A	225.12	71.6694	3.14109	0.00757576	Q96JB7	Glutamate receptor, ionotropic, N-methyl D-aspartate-like 1A (GRINL1A), transcript variant 1
NM_015488.1	PNKD	99.9566	24.2132	4.12819	0.030303	Q8N490	Paroxysmal nonkinesigenic dyskinesia (PNKD), transcript variant 1
NM_015414.2	RPL36	526.169	16.4835	31.921	0.00757576	Q9Y3U8	Ribosomal protein L36 (RPL36), transcript variant 2
NM_015363.3	ZIM2	113.635	40.8539	2.78149	0.030303	Q9NZV7	Zinc finger, imprinted 2 (ZIM2)
NM_015014.1	RBM34	886.495	13.8438	64.0357	0.00108225	P42696	RNA binding motif protein 34 (RBM34)
NM_014955.2	KIAA0859	438.76	64.6804	6.78351	0.00757576	Q8N6R0	KIAA0859 (KIAA0859), transcript variant 2
NM_014943.3	ZHX2	273.157	89.875	3.0393	0.030303	Q9Y6X8	Zinc fingers and homeoboxes 2 (ZHX2)
NM_014891.1	PDAP1	2632.58	24.8679	105.862	0.00108225	Q13442	PDGFA associated protein 1 (PDAP1)
NM_014864.2	FAM20B	126.955	44.9691	2.82317	0.030303	O75063	Family with sequence similarity 20, member B (FAM20B)
NM_014771.2	RNF40	127.458	20.253	6.29328	0.030303	O75150	Ring finger protein 40 (RNF40)
NM_014763.2	MRPL19	887.967	50.9756	17.4195	0.00108225	P49406	Mitochondrial ribosomal protein L19 (MRPL19), nuclear gene encoding mitochondrial protein
NM_014747.2	RIMS3	399.881	173.476	2.30511	0.00757576	Q9UJD0	Regulating synaptic membrane exocytosis 3 (RIMS3)
NM_014716.2	ACAP1	646.305	138.768	4.65746	0.00108225	Q15027	ARFGAP with coiled-coil, ANK repeat and PH domain-containing protein 1
NM_014685.1	HERPUD1	232.535	53.0709	4.38159	0.030303	Q15011	Homocysteine-inducible, endoplasmic reticulum stress-inducible, ubiquitin-like domain member 1 (HERPUD1), transcript variant 1
NM_014570.2	ARFGAP3	263.358	100.147	2.62971	0.030303	Q9NP61	ADP-ribosylation factor gtpase activating protein 3 (ARFGAP3)
NM_014508.2	APOBEC3C	2161.62	19.2162	112.489	0.00108225	Q59GY0	Apolipoprotein B mrna editing enzyme, catalytic polypeptide-like 3C (APOBEC3C), mrna.
NM_014477.2	C20orf10	384.535	27.7943	13.835	0.00108225	Q9Y2B4	Chromosome 20 open reading frame 10 (c20orf10)
NM_014473.2	DIMT1L	1545.85	37.8266	40.8669	0.00108225	Q9UNQ2	DIM1 dimethyladenosine transferase 1-like (S. Cerevisiae) (DIMT1L)
NM_014466.2	TEKT2	365.032	129.968	2.80862	0.030303	Q9UIF3	Tektin 2 (testicular) (TEKT2)
NM_014465.2	SULT1B1	203.592	21.1953	9.60551	0.030303	O43704	Sulfotransferase family cytosolic 1B member 1
NM_014412.2	CACYBP	291.718	42.8885	6.80178	0.00757576	Q9HB71	Calcyclin binding protein (CACYBP), transcript variant 1
NM_014370.2	SRPK3	830.504	34.4787	24.0875	0.00108225	Q562F5	SFRS protein kinase 3 (SRPK3)
NM_014366.1	GNL3	417.203	28.8441	14.4641	0.00108225	Q9BVP2	Guanine nucleotide binding protein-like 3 (nucleolar) (GNL3), transcript variant 1
NM_014310.3	RASD2	271.625	82.5266	3.29137	0.00757576	Q96D21	RASD family, member 2 (RASD2)
NM_014288.2	ITGB3BP	336.015	93.7891	3.58266	0.030303	Q13352	Centromere protein R
NM_014281.3	PUF60	142.924	11.6807	12.2359	0.030303	Q9UHX1	Poly(U)-binding-splicing factor PUF60
NM_014280.1	DNAJC8	3032.46	25.1019	120.806	0.00108225	O75937	Dnaj homolog subfamily C member 8
NM_014065.2	ASTE1	803.468	31.5242	25.4873	0.00108225	Q2TB18	Protein asteroid homolog 1
NM_014061.3	MAGEH1	592.665	18.7738	31.5688	0.00757576	Q9H213	Melanoma antigen family H, 1 (MAGEH1)
NM_014060.1	MCTS1	1603.67	19.1044	83.9423	0.00108225	Q9ULC4	Malignant T cell amplified sequence 1 (MCTS1)
NM_014047.1	C19orf53	205.974	31.2854	6.58372	0.00108225	Q9UNZ5	Chromosome 19 open reading frame 53 (c19orf53)
NM_014035.1	SNX24	136.965	39.25	3.48955	0.030303	Q9Y343	Sorting nexin 24 (SNX24)
NM_013975.1	LIG3	105.105	27.1959	3.86472	0.030303	P49916	Ligase III, DNA, ATP-dependent (LIG3), nuclear gene encoding mitochondrial protein, transcript variant alpha
NM_013431.1	KLRC4	171.304	63.4626	2.69929	0.00757576	O43908	Killer cell lectin-like receptor subfamily C, member 4 (KLRC4)
NM_013393.1	FTSJ2	266.687	44.9923	5.92739	0.00108225	Q9UI43	Putative ribosomal RNA methyltransferase 2
NM_013385.2	PSCD4	424.374	39.4337	10.7617	0.00108225	Q9UIA0	Pleckstrin homology, Sec7 and coiled-coil domains 4 (PSCD4)
NM_013375.2	ABT1	242.268	12.8407	18.8672	0.030303	Q9ULW3	Activator of basal transcription 1 (ABT1)
NM_013313.3	YPEL1	287.3	97.4274	2.94886	0.030303	O60688	Yippee-like 1 (Drosophila) (YPEL1)
NM_013293.1	TRA2A	1141.99	22.9728	49.7104	0.00108225	Q13595	Transformer-2 protein homolog
NM_012472.1	LRRC6	216.695	50.6507	4.27823	0.0400433	Q86X45	Leucine rich repeat containing 6 (LRRC6)
NM_012420.1	IFIT5	449.544	35.1913	12.7743	0.00108225	Q13325	Interferon-induced protein with tetratricopeptide repeats 5 (IFIT5)
NM_012396.1	PHLDA3	602.439	14.2983	42.1337	0.030303	Q9Y5J5	Pleckstrin homology-like domain, family A, member 3 (PHLDA3)
NM_012387.1	PADI4	2322.23	43.4785	53.4112	0.00108225	Q9UM07	Peptidyl arginine deiminase, type IV (PADI4)
NM_012325.1	MAPRE1	495.686	103.569	4.78602	0.0400433	Q15691	Microtubule-associated protein, RP/EB family, member 1 (MAPRE1)
NM_012321.1	LSM4	755.489	26.8252	28.1634	0.00108225	Q9Y4Z0	LSM4 homolog, U6 small nuclear RNA associated (S. Cerevisiae) (LSM4)
NM_012279.1	ZNF346	251.81	20.7527	12.1339	0.00757576	Q9UL40	Zinc finger protein 346 (ZNF346)
NM_012227.1	GTPBP6	258.636	84.5467	3.05909	0.030303	O43824	Putative GTP-binding protein 6
NM_012199.2	EIF2C1	953.087	18.016	52.9021	0.00108225	Q9UL18	Eukaryotic translation initiation factor 2C 1
NM_012191.1	NAT6	251.603	68.4903	3.67355	0.030303	Q93015	N-acetyltransferase 6 (NAT6)
NM_012148.1	DUX3	1282.85	75.7286	16.9401	0.00108225	Q96PT4	Double homeobox, 3 (DUX3)
NM_012138.2	AATF	118.214	37.5282	3.15	0.030303	Q9NY61	Apoptosis antagonizing transcription factor (AATF)
NM_012117.1	CBX5	716.931	46.6637	15.3638	0.00108225	P45973	Chromobox homolog 5 (HP1 alpha homolog, Drosophila) (CBX5)
NM_012108.1	BRDG1	876.675	18.4222	47.5879	0.00108225	Q9ULZ2	Signal transducing adaptor family member 1 (STAP1)
NM_007373.2	SHOC2	706.233	36.1064	19.5598	0.00108225	Q9UQ13	Soc-2 suppressor of clear homolog (C. Elegans) (SHOC2)
NM_007285.5	GABARAPL2	2626.7	18.8758	139.157	0.00108225	P60520	GABA(A) receptor-associated protein-like 2 (GABARAPL2)
NM_007278.1	GABARAP	3277.37	20.3531	161.026	0.00108225	O95166	GABA(A) receptor-associated protein (GABARAP)
NM_007255.1	B4GALT7	238.525	50.1255	4.75855	0.00757576	Q9UBV7	Xylosylprotein beta 1,4-galactosyltransferase, polypeptide 7 (galactosyltransferase I) (B4GALT7)
NM_007226.1	NXPH2	161.907	49.9619	3.24061	0.030303	O95156	Neurexophilin-2
NM_007189.1	ABCF2	653.128	109.953	5.94006	0.00757576	Q9UG63	ATP-binding cassette, sub-family F (GCN20), member 2 (ABCF2), nuclear gene encoding mitochondrial protein, transcript variant 1
NM_007177.1	FAM107A	247.337	18.2775	13.5323	0.00757576	O95990	Protein FAM107A
NM_007107.2	SSR3	154.571	62.3026	2.48098	0.030303	Q9UNL2	Signal sequence receptor, gamma (translocon-associated protein gamma) (SSR3)
NM_007080.1	LSM6	285.088	29.9026	9.5339	0.00757576	P62312	LSM6 homolog, U6 small nuclear RNA associated (S. Cerevisiae) (LSM6)
NM_007079.2	PTP4A3	688.231	57.5625	11.9562	0.00108225	O75365	Protein tyrosine phosphatase type IVA 3
NM_007054.1	KIF3A	711.962	39.6956	17.9355	0.00757576	Q9Y496	Kinesin family member 3A (KIF3A)
NM_007013.3	WWP1	229.685	35.0542	6.55227	0.00757576	Q9H0M0	WW domain containing E3 ubiquitin protein ligase 1 (WWP1)
NM_007006.1	NUDT21	215.289	38.9971	5.52065	0.00757576	O43809	Nudix (nucleoside diphosphate linked moiety X)-type motif 21 (NUDT21)
NM_007005.3	TLE4	413.64	64.3598	6.42699	0.030303	Q04727	Transducin-like enhancer protein 4
NM_006925.2	SFRS5	1776.3	16.8708	105.288	0.00108225	Q13243	Splicing factor, arginine/serine-rich 5
NM_006924.3	SFRS1	1661.9	22.0274	75.4468	0.00108225	Q07955	Splicing factor, arginine/serine-rich 1 (splicing factor 2, alternate splicing factor) (SFRS1), transcript variant 1
NM_006917.3	RXRG	135.85	51.299	2.64821	0.030303	P48443	Retinoic acid receptor RXR-gamma
NM_006912.3	RIT1	1518	59.4032	25.5542	0.00108225	Q92963	Ras-like without CAAX 1 (RIT1)
NM_006902.3	PRRX1	142.267	29.3044	4.8548	0.030303	P54821	Paired related homeobox 1 (PRRX1), transcript variant pmx-1a
NM_006873.2	STON1	215.174	52.2436	4.11867	0.030303	Q9Y6Q2	Stonin 1 (STON1)
NM_006861.2	RAB35	1093.98	56.2444	19.4504	0.00108225	Q15286	RAB35, member RAS oncogene family (RAB35)
NM_006838.1	METAP2	4143.75	20.9359	197.926	0.00108225	P50579	Methionyl aminopeptidase 2 (METAP2)
NM_006808.2	SEC61B	570.447	252.688	2.25752	0.0400433	P60468	Protein transport protein Sec61 subunit beta
NM_006805.2	HNRPA0	695.004	56.0342	12.4032	0.00108225	Q13151	Heterogeneous nuclear ribonucleoprotein A0 (HNRNPA0)
NM_006800.2	MSL3L1	168.375	49.4218	3.40689	0.00757576	Q8N5Y2	Male-specific lethal 3-like 1 (Drosophila) (MSL3L1), transcript variant 3
NM_006791.1	MORF4L1	287.519	18.0687	15.9125	0.00757576	A5D8W6	Mortality factor 4 like 1 (MORF4L1), transcript variant 1
NM_006790.1	MYOT	248.09	66.9111	3.70776	0.00757576	Q9UBF9	Myotilin (MYOT)
NM_006756.2	TCEA1	1573.07	21.2451	74.044	0.00108225	P23193	Transcription elongation factor A (SII), 1 (TCEA1), transcript variant 1
NM_006754.2	SYPL1	210.572	92.4783	2.27699	0.00757576	Q16563	Synaptophysin-like 1 (SYPL1), transcript variant 1
NM_006713.2	SUB1	316.351	20.0986	15.7399	0.00757576	P53999	SUB1 homolog (S. Cerevisiae) (SUB1)
NM_006643.2	SDCCAG3	285.927	105.617	2.7072	0.0400433	Q96C92	Serologically defined colon cancer antigen 3
NM_006620.2	HBS1L	2503.18	37.4819	66.7837	0.00108225	Q9Y450	HBS1-like (S. Cerevisiae) (HBS1L)
NM_006607.1	PTTG2	327.131	35.3432	9.25583	0.00108225	Q9UNJ6	Pituitary tumor-transforming 2 (PTTG2)
NM_006591.1	POLD3	553.826	38.4496	14.4039	0.00757576	Q15054	Polymerase (DNA-directed), delta 3, accessory subunit (POLD3)
NM_006590.2	USP39	296.473	51.5386	5.75244	0.00108225	Q53GS9	Ubiquitin specific peptidase 39 (USP39)
NM_006573.2	TNFSF13B	483.977	183.252	2.64105	0.030303	Q9Y275	Tumor necrosis factor (ligand) superfamily, member 13b (TNFSF13B)
NM_006482.1	DYRK2	727.211	24.4941	29.6893	0.00108225	Q92630	Dual specificity tyrosine-phosphorylation-regulated kinase 2
NM_006479.2	RAD51AP1	243.098	43.3132	5.61254	0.030303	Q96B01	RAD51 associated protein 1 (RAD51AP1)
NM_006466.1	POLR3F	256.176	57.0564	4.48987	0.030303	Q9H1D9	Polymerase (RNA) III (DNA directed) polypeptide F, 39 kda (POLR3F)
NM_006449.2	CDC42EP3	243.901	41.99	5.80854	0.00108225	Q9UKI2	CDC42 effector protein (Rho gtpase binding) 3 (CDC42EP3)
NM_006443.2	C6orf108	232.807	93.5336	2.48902	0.030303	O43598	Chromosome 6 open reading frame 108 (c6orf108), transcript variant 1
NM_006439.3	MAB21L2	344.287	36.6552	9.39259	0.00108225	Q9Y586	Protein mab-21-like 2
NM_006398.2	UBD	2197.57	18.8124	116.815	0.00108225	O15205	Ubiquitin D
NM_006337.3	MCRS1	311.291	17.8468	17.4423	0.00757576	Q96EZ8	Microspherule protein 1 (MCRS1), transcript variant 1
NM_006321.1	ARIH2	268.554	41.2449	6.51119	0.030303	O95376	Ariadne homolog 2 (Drosophila) (ARIH2)
NM_006306.2	SMC1A	388.248	36.6157	10.6033	0.00108225	Q14683	Structural maintenance of chromosomes 1A (SMC1A)
NM_006303.2	JTV1	181.914	78.4822	2.31789	0.0400433	Q13155	JTV1 gene (JTV1)
NM_006299.2	ZNF193	324.916	119.43	2.72055	0.00757576	O15535	Zinc finger protein 193 (ZNF193)
NM_006298.2	ZNF192	370.499	68.9978	5.36973	0.00757576	Q15776	Zinc finger protein 192 (ZNF192)
NM_006275.2	SFRS6	794.158	16.0683	49.4238	0.00108225	Q13247	Splicing factor, arginine/serine-rich 6 (SFRS6)
NM_006274.2	CCL19	237.543	21.9843	10.8051	0.00757576	Q99731	Chemokine (C-C motif) ligand 19 (CCL19)
NM_006255.1	PRKCH	238.577	37.0801	6.43409	0.030303	P24723	Protein kinase C, eta
NM_006252.2	PRKAA2	299.521	88.4727	3.38546	0.030303	P54646	AMP-activated protein_kinase A2/B1/G1: PRKAA2/B1/G1 sequences are seperated by -- (in protein list file).
NM_006223.1	PIN4	2962.1	31.6433	93.6089	0.00108225	Q9Y237	Protein (peptidylprolyl cis/trans isomerase) NIMA-interacting, 4 (parvulin) (PIN4)
NM_006214.2	PHYH	289.345	15.0931	19.1707	0.030303	O14832	Phytanoyl-coa 2-hydroxylase (PHYH), transcript variant 1
NM_006112.1	PPIE	153.559	34.8056	4.41189	0.030303	Q9UNP9	Peptidylprolyl isomerase E (cyclophilin E) (PPIE), transcript variant 1
NM_006105.3	RAPGEF3	170.279	47.0473	3.61932	0.00757576	O95398	Rap guanine nucleotide exchange factor 3
NM_006072.4	CCL26	363.988	43.034	8.45816	0.00757576	Q9Y258	Chemokine (C-C motif) ligand 26 (CCL26)
NM_005985.2	SNAI1	160.736	41.5223	3.87107	0.00757576	O95863	Zinc finger protein SNAI1
NM_005902.1	SMAD3	480.289	58.749	8.17529	0.00108225	P84022	SMAD family member 3 (SMAD3)
NM_005884.2	PAK4	254.976	23.8234	10.7027	0.00757576	O96013	P21(CDKN1A)-activated kinase 4 (PAK4), transcript variant 1
NM_005879.2	TRAIP	210.157	40.5475	5.18298	0.00757576	Q9BWF2	TRAF interacting protein (TRAIP)
NM_005870.3	SAP18	404.561	22.0403	18.3555	0.030303	O00422	Histone deacetylase complex subunit SAP18
NM_005801.2	EIF1	576.257	10.5967	54.3809	0.00757576	P41567	Eukaryotic translation initiation factor 1 (EIF1)
NM_005748.3	YAF2	204.766	32.3918	6.32155	0.00757576	Q8IY57	YY1-associated factor 2
NM_005738.1	ARL4A	317.101	39.6531	7.99688	0.00108225	P40617	ADP-ribosylation factor-like 4A (ARL4A), transcript variant 1
NM_005737.3	ARL4C	149.16	48.8623	3.05265	0.030303	P56559	ADP-ribosylation factor-like 4C (ARL4C)
NM_005733.1	KIF20A	336.14	51.4089	6.53855	0.00108225	O95235	Kinesin family member 20A (KIF20A)
NM_005720.1	ARPC1B	1318.74	20.902	63.0916	0.00108225	O15143	Actin related protein 2/3 complex, subunit 1B, 41kda (ARPC1B)
NM_005678.3	SNURF	300.477	26.5945	11.2985	0.00757576	Q9Y675	SNRPN upstream reading frame (SNURF), transcript variant 1
NM_005663.2	WHSC2	312.806	58.8392	5.31628	0.00757576	Q9H3P2	Wolf-Hirschhorn syndrome candidate 2 (WHSC2)
NM_005659.1	UFD1L	309.033	107.612	2.87173	0.030303	Q541A5	Ubiquitin fusion degradation 1 like (yeast) (UFD1L), transcript variant 1, mrna.
NM_005641.2	TAF6	224.959	36.7425	6.12256	0.00757576	P49848	TAF6 RNA polymerase II, TATA box binding protein (TBP)-associated factor, 80kda (TAF6), transcript variant 1
NM_005607.1	PTK2	361.619	29.886	12.0999	0.00108225	Q05397	Focal adhesion kinase 1
NM_005595.1	NFIA	143.353	48.7345	2.94151	0.00757576	Q12857	Nuclear factor I/A (NFIA)
NM_005586.2	MDFI	159.119	35.6152	4.46772	0.00757576	Q99750	Myod family inhibitor (MDFI)
NM_005565.2	LCP2	453.782	21.0523	21.555	0.00108225	Q13094	Lymphocyte cytosolic protein 2 (SH2 domain containing leukocyte protein of 76kda) (LCP2)
NM_005558.2	LAD1	186.654	60.4039	3.0901	0.030303	O00515	Ladinin 1 (LAD1)
NM_005526.1	HSF1	214.361	37.9471	5.64896	0.030303	Q00613	Heat shock transcription factor 1 (HSF1)
NM_005517.2	HMGN2	593.453	23.3223	25.4457	0.00108225	P05204	High-mobility group nucleosomal binding domain 2 (HMGN2)
NM_005435.2	ARHGEF5	614.032	31.6759	19.3848	0.00108225	Q12774	Rho guanine nucleotide exchange factor (GEF) 5 (ARHGEF5)
NM_005431.1	XRCC2	287.386	119.609	2.40271	0.0400433	O43543	DNA repair protein XRCC2
NM_005409.3	ITAC	229.133	10.2563	22.3408	0.030303	O14625	C-X-C motif chemokine 11
NM_005371.2	METTL1	906.586	20.7021	43.7919	0.00108225	Q9UBP6	Methyltransferase like 1 (METTL1), transcript variant 1
NM_005307.1	GRK4	354.725	58.0452	6.11118	0.00108225	P32298	G protein-coupled receptor kinase 4
NM_005252.2	FOS	1994.88	390.257	5.11172	0.00108225	P01100	V-fos FBJ murine osteosarcoma viral oncogene homolog (FOS)
NM_005233.3	EPHA3	722.778	311.01	2.32398	0.00757576	P29320	Ephrin receptor A3 (EPHA3), transcript variant 1
NM_005205.2	COX6A2	148.493	64.4277	2.3048	0.0400433	Q02221	Cytochrome c oxidase subunit via polypeptide 2 (COX6A2), nuclear gene encoding mitochondrial protein
NM_005197.2	FOXN3	273.143	71.9835	3.79452	0.030303	O00409	Forkhead box protein N3
NM_005168.3	RND3	271.42	49.1964	5.51708	0.0400433	P61587	Rho-related GTP-binding protein rhoe
NM_005111.4	CRYZL1	404.557	98.3822	4.11209	0.00108225	O95825	Crystallin, zeta (quinone reductase)-like 1 (CRYZL1)
NM_005105.2	RBM8A	342.983	15.388	22.2891	0.030303	Q9Y5S9	RNA binding motif protein 8A (RBM8A)
NM_005034.2	POLR2K	421.489	158.676	2.65628	0.00757576	P53803	Polymerase (RNA) II (DNA directed) polypeptide K, 7.0kda (POLR2K)
NM_005030.2	PLK1	509.596	45.7909	11.1288	0.00108225	P53350	Polo-like kinase 1 (Drosophila) (PLK1)
NM_005028.3	PIP5K2A	150.529	37.5623	4.00744	0.00757576	P48426	Phosphatidylinositol-5-phosphate 4-kinase, type II, alpha (PIP4K2A)
NM_005022.2	PFN1	127.472	57.9223	2.20073	0.0400433	P07737	Profilin-1
NM_004991.1	MDS1	226.436	84.8897	2.66741	0.00757576	Q13465	Myelodysplasia syndrome 1 (MDS1)
NM_004987.3	LIMS1	427.262	94.4215	4.52505	0.00108225	P48059	LIM and senescent cell antigen-like-containing domain protein 1
NM_004966.2	HNRPF	329.164	18.18	18.1058	0.00757576	P52597	Heterogeneous nuclear ribonucleoprotein F (HNRPF), transcript variant 3
NM_004965.3	HMGN1	739.807	14.5529	50.8357	0.00108225	P05114	High-mobility group nucleosome binding domain 1 (HMGN1)
NM_004939.1	DDX1	637.491	19.0879	33.3977	0.00108225	Q92499	DEAD (Asp-Glu-Ala-Asp) box polypeptide 1 (DDX1)
NM_004922.2	SEC24C	321.266	125.249	2.56501	0.030303	P53992	SEC24 related gene family, member C (S. Cerevisiae) (SEC24C), transcript variant 1
NM_004902.2	RBM39	145.22	23.419	6.20093	0.00757576	Q14498	RNA-binding protein 39
NM_004881.1	TP53I3	306.441	102.854	2.97938	0.00757576	Q53FA7	Tumor protein p53 inducible protein 3 (TP53I3), transcript variant 1
NM_004865.2	TBPL1	264.735	8.79708	30.0935	0.00757576	P62380	TBP-like 1 (TBPL1)
NM_004846.1	EIF4E2	335.375	25.3083	13.2516	0.00757576	O60573	Eukaryotic translation initiation factor 4E family member 2 (EIF4E2)
NM_004809.3	STOML1	142.958	55.3618	2.58225	0.00757576	Q9UBI4	Stomatin (EPB72)-like 1 (STOML1)
NM_004798.2	KIF3B	276.931	21.0467	13.1579	0.00108225	O15066	Kinesin family member 3B (KIF3B)
NM_004734.1	DCLK1	198.279	42.6863	4.64502	0.030303	O15075	Doublecortin-like kinase 1 (DCLK1)
NM_004732.1	KCNAB3	284.81	96.139	2.96248	0.00757576	O43448	Potassium voltage-gated channel, shaker-related subfamily, beta member 3 (KCNAB3)
NM_004728.2	DDX21	862.893	19.7984	43.5841	0.00108225	Q9NR30	DEAD (Asp-Glu-Ala-Asp) box polypeptide 21 (DDX21)
NM_004656.2	BAP1	208.029	29.8557	6.96782	0.030303	Q92560	BRCA1 associated protein-1 (ubiquitin carboxy-terminal hydrolase) (BAP1)
NM_004635.2	MAPKAPK3	774.901	234.159	3.3093	0.030303	Q16644	Mitogen-activated protein kinase-activated protein kinase 3 (MAPKAPK3)
NM_004602.2	STAU1	1022.24	30.81	33.179	0.00108225	O95793	Double-stranded RNA-binding protein Staufen homolog 1
NM_004588.3	SCN2B	187.424	47.9453	3.90912	0.030303	O60939	Sodium channel, voltage-gated, type II, beta (SCN2B)
NM_004549.2	NDUFC2	210.936	76.8973	2.74308	0.030303	O95298	NADH dehydrogenase (ubiquinone) 1, subcomplex unknown, 2, 14.5kda (NDUFC2)
NM_004527.2	MEOX1	178.935	34.4742	5.1904	0.030303	P50221	Mesenchyme homeobox 1 (MEOX1), transcript variant 1
NM_004456.2	EZH2	175.465	65.4503	2.68088	0.030303	Q15910	Polycomb protein EZH2
NM_004454.1	ETV5	460.547	127.626	3.60858	0.00757576	P41161	Ets variant gene 5 (ets-related molecule) (ETV5)
NM_004450.1	ERH	500.697	95.0039	5.27027	0.00757576	P84090	Enhancer of rudimentary homolog (Drosophila) (ERH)
NM_004397.3	DDX6	818.631	22.8488	35.8282	0.00108225	P26196	Probable ATP-dependent RNA helicase DDX6
NM_004310.2	RHOH	190.752	65.4739	2.91341	0.00757576	Q15669	Ras homolog gene family, member H (RHOH)
NM_004286.2	GTPBP1	420.832	19.0416	22.1007	0.00108225	O00178	GTP binding protein 1 (GTPBP1)
NM_004226.1	STK17B	265.311	92.5239	2.86749	0.00757576	O94768	Serine/threonine-protein kinase 17B
NM_004217.1	AURKB	474.676	21.016	22.5864	0.00108225	Q96GD4	Aurora kinase B (AURKB)
NM_004215.2	EBAG9	310.251	59.6667	5.19973	0.030303	O00559	Estrogen receptor binding site associated, antigen, 9 (EBAG9), transcript variant 1
NM_004214.3	FIBP	278.088	31.7415	8.76102	0.00757576	O43427	Fibroblast growth factor (acidic) intracellular binding protein (FIBP), transcript variant 2
NM_004196.2	CDKL1	796.492	26.8103	29.7084	0.00108225	Q00532	Cyclin-dependent kinase-like 1
NM_004184.3	WARS	295.567	79.3379	3.72542	0.00757576	P23381	Tryptophanyl-trna synthetase, cytoplasmic
NM_004179.1	TPH1	212.602	88.6478	2.39828	0.0400433	P17752	Tryptophan hydroxylase 1 (tryptophan 5-monooxygenase) (TPH1)
NM_004178.3	TARBP2	4803.32	77.1653	62.2472	0.00108225	Q15633	TAR (HIV-1) RNA binding protein 2 (TARBP2), transcript variant 3
NM_004114.2	FGF13	394.375	25.3924	15.5312	0.00757576	Q92913	Fibroblast growth factor 13 (FGF13), transcript variant 1A
NM_004092.2	ECHS1	483.415	170.649	2.8328	0.030303	P30084	Enoyl-coa hydratase, mitochondrial
NM_004088.1	DNTT	1527.72	18.7365	81.5371	0.00108225	P04053	Deoxynucleotidyltransferase, terminal (DNTT), transcript variant 1
NM_004071.1	CLK1	244.37	67.2997	3.63106	0.00757576	P49759	Dual specificity protein kinase CLK1
NM_004060.2	CCNG1	522.031	73.1317	7.13823	0.00108225	P51959	Cyclin G1 (CCNG1), transcript variant 1
NM_004059.3	CCBL1	195.277	91.4938	2.13432	0.0400433	Q16773	Cysteine conjugate-beta lyase; cytoplasmic (glutamine transaminase K, kyneurenine aminotransferase) (CCBL1)
NM_003992.1	CLK3	149.973	38.9197	3.85339	0.00757576	P49761	Dual specificity protein kinase CLK3
NM_003981.2	PRC1	934.653	88.5314	10.5573	0.00108225	O43663	Protein regulator of cytokinesis 1 (PRC1), transcript variant 1
NM_003975.1	SH2D2A	109.531	31.6976	3.4555	0.030303	Q9NP31	SH2 domain protein 2A (SH2D2A)
NM_003959.1	HIP1R	284.663	68.0338	4.18413	0.00757576	O75146	Huntingtin-interacting protein 1-related protein
NM_003952.1	RPS6KB2	143.188	45.7656	3.12872	0.030303	Q9UBS0	Ribosomal protein S6 kinase beta-2
NM_003948.2	CDKL2	465.989	48.8245	9.54417	0.00108225	Q92772	Cyclin-dependent kinase-like 2
NM_003942.1	RPS6KA4	211.587	59.2383	3.5718	0.00108225	O75676	Ribosomal protein S6 kinase alpha-4
NM_003939.2	BTRC	298.984	34.3327	8.70843	0.00757576	Q5W142	Beta-transducin repeat containing (BTRC), transcript variant 2, mrna.
NM_003926.5	MBD3	292.017	33.0047	8.84774	0.00757576	O95983	Methyl-cpg-binding domain protein 3
NM_003910.2	BUD31	381.839	27.7114	13.7791	0.00108225	P41223	BUD31 homolog (S. Cerevisiae) (BUD31)
NM_003897.2	IER3	492.824	73.271	6.72605	0.00108225	P46695	Immediate early response 3 (IER3)
NM_003868.1	FGF16	780.922	89.5325	8.72222	0.00757576	O43320	Fibroblast growth factor 16 (FGF16)
NM_003831.1	RIOK3	198.099	53.4604	3.70553	0.00757576	O14730	RIO kinase 3 (yeast) (RIOK3)
NM_003792.1	EDF1	1161.01	16.3131	71.1705	0.00108225	O60869	Endothelial differentiation-related factor 1 (EDF1), transcript variant alpha
NM_003769.2	SFRS9	1077.91	18.7785	57.4011	0.00108225	Q13242	Splicing factor, arginine/serine-rich 9 (SFRS9)
NM_003765.1	STX10	143.61	58.37	2.46033	0.030303	O60499	Syntaxin-10
NM_003720.1	PSMG1	519.334	49.3642	10.5205	0.00108225	O95456	Proteasome assembly chaperone 1
NM_003690.3	PRKRA	1888.83	41.2922	45.7431	0.00108225	O75569	Interferon-inducible double stranded RNA-dependent protein kinase activator A
NM_003688.1	CASK	1923.25	26.1198	73.6319	0.00108225	Q62915	Peripheral plasma membrane protein CASK
NM_003677.3	DENR	304.198	14.3899	21.1396	0.00757576	O43583	Density-regulated protein
NM_003636.1	KCNAB2	964.169	201.802	4.77779	0.00108225	Q13303	Potassium voltage-gated channel, shaker-related subfamily, beta member 2 (KCNAB2), transcript variant 1
NM_003621.1	PPFIBP2	227.207	60.3425	3.7653	0.0400433	Q8ND30	PTPRF interacting protein, binding protein 2 (liprin beta 2) (PPFIBP2)
NM_003609.2	HIRIP3	257.051	54.845	4.68686	0.030303	Q9BW71	HIRA interacting protein 3 (HIRIP3)
NM_003600.1	AURKA	2313.4	24.8411	93.1279	0.00108225	O14965	Aurora kinase A (AURKA), transcript variant 2
NM_003592.2	CUL1	176.264	38.2113	4.61288	0.00757576	Q13616	Cullin 1 (CUL1)
NM_003590.2	CUL3	225.393	42.1303	5.3499	0.00757576	Q13618	Cullin 3 (CUL3)
NM_003584.1	DUSP11	272.199	32.9741	8.25494	0.00108225	O75319	RNA/RNP complex-1-interacting phosphatase
NM_003527.4	HIST1H2BO	928.253	21.5737	43.027	0.00108225	P23527	Histone H2B type 1-O
NM_003524.2	HIST1H2BH	922.258	22.7781	40.4888	0.00108225	Q93079	Histone H2B type 1-H
NM_003517.2	HIST2H2AC	1427.17	26.0959	54.6896	0.00108225	Q16777	Histone cluster 2, h2ac (HIST2H2AC)
NM_003516.2	HIST2H2AA3	1231.74	39.1173	31.4883	0.00108225	Q6FI13	Histone cluster 2, h2aa3 (HIST2H2AA3)
NM_003512.3	HIST1H2AC	639.366	31.0327	20.6029	0.00108225	Q93077	Histone H2A type 1-C
NM_003476.2	CSRP3	227.45	84.6805	2.68597	0.030303	P50461	Cysteine and glycine-rich protein 3 (cardiac LIM protein) (CSRP3)
NM_003403.3	YY1	246.531	56.7017	4.34786	0.00757576	P25490	YY1 transcription factor (YY1)
NM_003384.1	VRK1	4839.94	20.6545	234.329	0.00108225	Q99986	Vaccinia related kinase 1 (VRK1)
NM_003295.1	TPT1	1833.05	16.078	114.01	0.00108225	P13693	Tumor protein, translationally-controlled 1 (TPT1)
NM_003223.1	TFAP4	228.436	79.3238	2.87979	0.00757576	Q01664	Transcription factor AP-4 (activating enhancer binding protein 4) (TFAP4)
NM_003221.1	TFAP2B	142.722	42.7494	3.33859	0.030303	Q92481	Transcription factor AP-2 beta (activating enhancer binding protein 2 beta) (TFAP2B)
NM_003141.2	TRIM21	910.662	330.744	2.75337	0.030303	P19474	Tripartite motif-containing 21 (TRIM21)
NM_003137.2	SRPK1	361.146	27.4378	13.1623	0.00108225	Q5RD27	SFRS protein kinase 1 (SRPK1)
NM_003135.1	SRP19	5061.71	22.6594	223.383	0.00108225	P09132	Signal recognition particle 19 kda protein
NM_003093.1	SNRPC	5734.01	175.84	32.6093	0.00108225	P09234	Small nuclear ribonucleoprotein polypeptide C (SNRPC)
NM_003092.3	SNRPB2	5150.03	35.6409	144.498	0.00108225	P08579	Small nuclear ribonucleoprotein polypeptide B'' (SNRPB2), transcript variant 1
NM_003089.4	SNRP70	1168.22	26.6057	43.9086	0.00108225	P08621	Small nuclear ribonucleoprotein 70kda polypeptide (RNP antigen) (SNRP70)
NM_002989.2	6CKINE	470.839	46.0652	10.2211	0.00757576	O00585	C-C motif chemokine 21
NM_002945.2	RPA1	273.581	56.0131	4.88422	0.00108225	P27694	Replication protein A1, 70kda (RPA1)
NM_002938.2	RNF4	1603.99	68.2142	23.514	0.00108225	P78317	Ring finger protein 4 (RNF4)
NM_002930.1	RIT2	506.986	157.705	3.21477	0.00757576	Q99578	GTP-binding protein Rit2
NM_002927.3	RGS13	429.497	34.2885	12.526	0.00757576	O14921	Regulator of G-protein signaling 13 (RGS13), transcript variant 1
NM_002923.1	RGS2	277.61	40.3138	6.88623	0.00757576	P41220	Regulator of G-protein signaling 2, 24kda (RGS2)
NM_002904.4	RDBP	466.488	32.98	14.1445	0.00108225	P18615	RD RNA binding protein (RDBP)
NM_002898.1	RBMS2	259.592	88.3271	2.93898	0.00108225	Q15434	RNA binding motif, single stranded interacting protein 2 (RBMS2)
NM_002822.3	TWF1	333.766	32.2729	10.342	0.00108225	Q12792	Twinfilin, actin-binding protein, homolog 1 (Drosophila) (TWF1)
NM_002813.4	PSMD9	349.409	153.409	2.27763	0.00757576	O00233	Proteasome (prosome, macropain) 26S subunit, non-atpase, 9 (PSMD9)
NM_002805.1	PSMC5	217.21	65.8542	3.29835	0.030303	P62195	Proteasome (prosome, macropain) 26S subunit, atpase, 5 (PSMC5)
NM_002753.2	MAPK10	189.193	76.8704	2.4612	0.030303	P53779	Mitogen-activated protein kinase 10 (MAPK10), transcript variant 1
NM_002740.1	PRKCI	184.604	36.751	5.02311	0.00757576	P41743	Protein kinase C, iota (PRKCI)
NM_002714.2	PPP1R10	283.448	38.4147	7.37862	0.00757576	Q96QC0	Protein phosphatase 1, regulatory (inhibitor) subunit 10 (PPP1R10)
NM_002690.1	POLB	1616.56	18.6508	86.6751	0.00108225	P06746	Polymerase (DNA directed), beta (POLB)
NM_002677.1	PMP2	1846.26	17.3936	106.146	0.00108225	P02689	Peripheral myelin protein 2 (PMP2)
NM_002648.1	PIM1	174.795	55.5375	3.14734	0.030303	P11309	Pim-1 oncogene (PIM1)
NM_002625.1	PFKFB1	1943.99	232.084	8.37623	0.00108225	P16118	6-phosphofructo-2-kinase/fructose-2,6-biphosphatase 1
NM_002608.1	PDGFB	244.222	54.937	4.4455	0.00757576	P01127	Platelet-derived growth factor beta polypeptide (simian sarcoma viral (v-sis) oncogene homolog) (PDGFB), transcript variant 1
NM_002540.3	ODF2	428.084	194.45	2.20152	0.00757576	Q5BJF6	Outer dense fiber of sperm tails 2 (ODF2), transcript variant 1
NM_002495.1	NDUFS4	143.693	40.7116	3.52953	0.030303	O43181	NADH dehydrogenase [ubiquinone] iron-sulfur protein 4, mitochondrial
NM_002475.2	MYL6B	280.152	25.3106	11.0686	0.030303	P14649	Myosin, light chain 6B, alkali, smooth muscle and non-muscle (MYL6B)
NM_002462.2	MX1	191.249	47.8	4.00102	0.030303	P20591	Myxovirus (influenza virus) resistance 1, interferon-inducible protein p78 (mouse) (MX1)
NM_002419.2	MAP3K11	225.237	60.7733	3.70618	0.00757576	NA	Mitogen-activated protein kinase kinase kinase 11 (MAP3K11)
NM_002402.1	MEST	601.725	77.8663	7.72768	0.00108225	Q5EB52	Mesoderm specific transcript homolog (mouse) (MEST), transcript variant 1
NM_002391.1	MDK	206.051	31.225	6.5989	0.00108225	P21741	Midkine (neurite growth-promoting factor 2) (MDK), transcript variant 3
NM_002364.1	MAGEB2	446.969	17.827	25.0726	0.00108225	O15479	Melanoma antigen family B, 2 (MAGEB2)
NM_002315.1	LMO1	211.359	48.339	4.37244	0.00757576	P25800	Rhombotin-1
NM_002309.2	LIF	173.793	79.3482	2.19025	0.0400433	P15018	Leukemia inhibitory factor (cholinergic differentiation factor) (LIF)
NM_002201.3	ISG20	566.535	22.4208	25.2682	0.00108225	Q96AZ6	Interferon stimulated exonuclease gene 20kda (ISG20)
NM_002147.2	HOXB5	145.548	42.9403	3.38954	0.030303	P09067	Homeobox B5 (HOXB5)
NM_002136.1	HNRPA1	2240.61	20.3493	110.108	0.00108225	A8K4Z8	Heterogeneous nuclear ribonucleoprotein A1 (HNRNPA1), transcript variant 1
NM_002135.3	NR4A1	451.611	152.942	2.95283	0.0400433	P22736	Nuclear receptor subfamily 4, group A, member 1 (NR4A1), transcript variant 1
NM_002129.2	HMGB2	1642.25	16.4191	100.021	0.00108225	P26583	High-mobility group box 2 (HMGB2)
NM_002128.2	HMGB1	1035.14	11.406	90.7542	0.00108225	P09429	High-mobility group box 1 (HMGB1)
NM_002103.3	GYS1	284.005	66.1859	4.29102	0.030303	P13807	Glycogen synthase 1 (muscle) (GYS1)
NM_002095.1	GTF2E2	1000.38	21.0203	47.5909	0.00108225	P29084	General transcription factor IIE, polypeptide 2, beta 34kda (GTF2E2)
NM_002093.2	GSK3B	186.571	68.4392	2.72609	0.0400433	P49841	Glycogen synthase kinase 3 beta (GSK3B)
NM_002089.1	CXCL2	170.373	46.2233	3.68587	0.00757576	P19875	Chemokine (C-X-C motif) ligand 2 (CXCL2)
NM_002082.1	GRK6	209.374	17.8508	11.7291	0.030303	P43250	G protein-coupled receptor kinase 6
NM_002055.1	GFAP	250.69	84.8818	2.9534	0.00757576	P14136	Glial fibrillary acidic protein (GFAP)
NM_002019.1	FLT1	774.574	279.062	2.77563	0.0400433	NA	Fms-related tyrosine kinase 1 (vascular endothelial growth factor/vascular permeability factor receptor) (FLT1)
NM_002013.2	FKBP3	2845.05	20.4711	138.979	0.00108225	Q00688	FK506 binding protein 3, 25kda (FKBP3)
NM_002001.1	FCER1A	197.2	67.9532	2.902	0.030303	P12319	Fc fragment of ige, high affinity I, receptor for; alpha polypeptide (FCER1A)
NM_001997.2	FAU	1710.06	29.6787	57.6193	0.00108225	P35544	Finkel-Biskis-Reilly murine sarcoma virus (FBR-musv) ubiquitously expressed (FAU)
NM_001966.2	EHHADH	2923.98	19.5986	149.193	0.00108225	Q08426	Peroxisomal bifunctional enzyme
NM_001956.1	EDN2	253.94	46.506	5.46038	0.00108225	P20800	Endothelin 2 (EDN2)
NM_001896.2	CSNK2A2	4170.06	31.9819	130.388	0.00108225	P19784	Casein kinase 2, alpha prime polypeptide (CSNK2A2)
NM_001895.1	CSNK2A1	1272.63	20.0392	63.5068	0.00108225	P19139	Casein kinase 2, alpha 1 polypeptide (CSNK2A1), transcript variant 2
NM_001894.2	CSNK1E	472.82	30.2355	15.6379	0.00108225	P49674	Casein kinase 1, epsilon (CSNK1E), transcript variant 2
NM_001893.3	CSNK1D	276.2	31.727	8.70555	0.00108225	P48730	Casein kinase 1, delta (CSNK1D), transcript variant 1
NM_001892.4	CSNK1A1	168.926	45.7257	3.69433	0.00757576	P48729	Casein kinase 1, alpha 1 (CSNK1A1), transcript variant 2
NM_001790.2	CDC25C	207.312	64.9417	3.19229	0.030303	P30307	Cell division cycle 25 homolog C (S. Pombe) (CDC25C), transcript variant 1
NM_001722.2	POLR3D	150.633	25.7957	5.83946	0.030303	P05423	Polymerase (RNA) III (DNA directed) polypeptide D, 44kda (POLR3D)
NM_001697.1	ATP5O	316.45	24.971	12.6727	0.00108225	P48047	ATP synthase, H+ transporting, mitochondrial F1 complex, O subunit (oligomycin sensitivity conferring protein) (ATP5O), nuclear gene encoding mitochondrial protein
NM_001641.2	APEX1	4563.83	25.1482	181.477	0.00108225	P27695	APEX nuclease (multifunctional DNA repair enzyme) 1 (APEX1), transcript variant 1
NM_001564.1	ING2	499.157	42.9436	11.6236	0.00108225	Q9H160	Inhibitor of growth family, member 2 (ING2)
NM_001545.1	ICT1	385.872	26.2961	14.6741	0.00108225	Q14197	Immature colon carcinoma transcript 1 (ICT1)
NM_001449.2	FHL1	205.451	76.482	2.68627	0.030303	Q13642	Four and a half LIM domains 1 (FHL1)
NM_001396.2	DYRK1A	819.055	15.5591	52.6416	0.00108225	Q13627	Dual specificity tyrosine-phosphorylation-regulated kinase 1A
NM_001381.2	DOK1	319.46	60.8982	5.24579	0.00757576	Q99704	Docking protein 1, 62kda (downstream of tyrosine kinase 1) (DOK1)
NM_001321.1	CSRP2	334.632	154.874	2.16068	0.00757576	Q16527	Cysteine and glycine-rich protein 2 (CSRP2)
NM_001319.5	CSNK1G2	358.979	33.5279	10.7069	0.00757576	P78368	Casein kinase 1, gamma 2 (CSNK1G2)
NM_001312.2	CRIP2	381.77	168.721	2.26272	0.030303	P52943	Cysteine-rich protein 2 (CRIP2)
NM_001302.3	CORT	110.176	39.0735	2.81971	0.030303	O00230	Cortistatin (CORT)
NM_001280.1	CIRBP	260.762	56.1019	4.64801	0.00108225	Q14011	Cold inducible RNA binding protein (CIRBP)
NM_001277.1	CHKA	689.244	206.956	3.33039	0.00757576	P35790	Choline kinase alpha (CHKA), transcript variant 1
NM_001211.3	BUB1B	202.398	54.8974	3.68684	0.00757576	O60566	Mitotic checkpoint serine/threonine-protein kinase BUB1 beta
NM_001182.2	ALDH7A1	227.765	59.5066	3.82756	0.00757576	P49419	Aldehyde dehydrogenase 7 family, member A1 (ALDH7A1)
NM_001040633.1	PRKAG2	373.492	68.8757	5.4227	0.00108225	Q9UGJ0	Protein kinase, AMP-activated, gamma 2 non-catalytic subunit (PRKAG2), transcript variant c, mrna.
NM_001039724.1	NOSTRIN	467.754	24.499	19.0928	0.00757576	Q8IVI9	Nostrin
NM_001032293.1	ZNF207	1080.76	159.908	6.75867	0.00108225	Q59G94	Zinc finger protein 207 (ZNF207), transcript variant 2
NM_001031715.1	IQCH	170.377	31.4559	5.41638	0.030303	Q86VS3	IQ motif containing H (IQCH), transcript variant 1
NM_001031.4	RPS28	3055.2	23.8465	128.12	0.00108225	P62857	40S ribosomal protein S28
NM_001030002.1	GRB7	685.931	89.6153	7.65418	0.00108225	Q14451	Growth factor receptor-bound protein 7
NM_001029.2	RPS26	227.719	17.5321	12.9887	0.030303	P62854	Ribosomal protein S26 (RPS26)
NM_001028.2	RPS25	1068.12	33.4969	31.8872	0.00108225	P62851	Ribosomal protein S25 (RPS25)
NM_001023.2	RPS20	647.763	16.3058	39.726	0.00108225	P60866	Ribosomal protein S20 (RPS20)
NM_001022.3	RPS19	489.561	16.6066	29.4799	0.030303	P39019	Ribosomal protein S19 (RPS19)
NM_001021.2	RPS17	223.761	17.557	12.7448	0.030303	P08708	Ribosomal protein S17 (RPS17)
NM_001020.2	RPS16	166.029	15.3136	10.8419	0.00757576	P62249	Ribosomal protein S16 (RPS16)
NM_001018116.1	LOC347273	188.008	72.2062	2.60376	0.00757576	Q5BKX8	Similar to RIKEN cdna 2310039E09 (LOC347273)
NM_001017926.1	ZHX1	503.956	46.9147	10.742	0.00108225	Q9UKY1	Zinc fingers and homeoboxes protein 1
NM_001017417.1	CT45A1	724.301	80.736	8.97122	0.00108225	A8K842	Cancer/testis antigen family 45, member A1 (CT45A1), mrna.
NM_001015878.1	AURKC	121.904	24.8804	4.89958	0.030303	Q9UQB9	Aurora kinase C (AURKC), transcript variant 1
NM_001015509.1	PTRH2	485.191	43.4541	11.1656	0.00108225	Q9Y3E5	Peptidyl-trna hydrolase 2, mitochondrial
NM_001014.2	RPS10	767.677	15.1145	50.7906	0.00108225	P46783	Ribosomal protein S10 (RPS10)
NM_001013.2	RPS9	213.964	12.375	17.29	0.00757576	P46781	Ribosomal protein S9 (RPS9)
NM_001010844.1	IRAK1BP1	616.574	61.5406	10.019	0.00108225	Q5VVH5	Interleukin-1 receptor-associated kinase 1-binding protein 1
NM_001009880.1	C22orf9	375.687	54.2918	6.91978	0.00757576	Q6ICG6	Chromosome 22 open reading frame 9 (c22orf9), transcript variant 2
NM_001009613.1	SPANXN4	3147.55	20.6522	152.408	0.00108225	Q5MJ08	Sperm protein associated with the nucleus on the X chromosome N4
NM_001009554.1	MFAP3L	189.857	73.9309	2.56803	0.00757576	O75121	Microfibrillar-associated protein 3-like (MFAP3L), transcript variant 2
NM_001008726.1	WDR89	130.94	36.2497	3.61217	0.030303	Q96FK6	WD repeat domain 89 (WDR89), transcript variant 1
NM_001008657.1	TCOF1	119.286	12.9749	9.19359	0.030303	Q13428	Treacher Collins-Franceschetti syndrome 1 (TCOF1), transcript variant 3
NM_001008572.1	TTLL1	290.359	40.7288	7.12908	0.00108225	O95922	Tubulin tyrosine ligase-like family, member 1 (TTLL1), transcript variant 2
NM_001008234.1	LOC400657	141.373	31.3816	4.50498	0.030303	Q0P633	Hypothetical gene supported by BC036588, mrna (cdna clone MGC:42159 IMAGE:4799429), complete cds.
NM_001005404.3	YPEL2	208.359	62.3591	3.34127	0.030303	Q96QA6	Protein yippee-like 2
NM_001005373.1	LRSAM1	221.614	76.2445	2.90662	0.0400433	Q6UWE0	E3 ubiquitin-protein ligase LRSAM1
NM_001005266.1	C15orf21	473.435	58.4921	8.09401	0.00108225	Q86SG4	Dresden prostate carcinoma protein 2
NM_001004306.1	MGC87631	268.132	87.9983	3.04701	0.0400433	Q6NUI1	Similar to hypothetical protein FLJ36492 (MGC87631)
NM_001004286.1	DFFB	182.232	45.4006	4.01386	0.030303	O76075	DNA fragmentation factor subunit beta
NM_001004285.1	DFFB	460.204	21.0741	21.8374	0.00108225	O76075	DNA fragmentation factor, 40kda, beta polypeptide (caspase-activated dnase) (DFFB), transcript variant 3
NM_001003712.1	OSBPL8	153.846	38.3779	4.00872	0.030303	Q9BZF1	Oxysterol-binding protein-related protein 8
NM_001003683.1	PDE1A	121.258	42.7721	2.83497	0.030303	P54750	Phosphodiesterase 1A, calmodulin-dependent (PDE1A), transcript variant 2, mrna.
NM_001002913.1	PTRH1	483.339	13.1586	36.7319	0.00757576	Q86Y79	Peptidyl-trna hydrolase 1 homolog (S. Cerevisiae) (PTRH1)
NM_001002269.1	EXOSC3	232.816	31.3134	7.43502	0.00757576	Q9NQT5	Exosome complex exonuclease RRP40
NM_001001794.1	FAM116B	751.617	61.234	12.2745	0.00108225	Q8NEG7	Family with sequence similarity 116, member B (FAM116B)
NM_001001711.1	DDI1	365.593	100.175	3.64954	0.030303	Q8WTU0	Protein DDI1 homolog 1
NM_001001709.1	C9orf170	203.896	50.9759	3.99986	0.030303	Q6ZSH1	Chromosome 9 open reading frame 170 (c9orf170), mrna.
NM_001001550.1	GRB10	295.113	65.3342	4.51697	0.030303	Q13322	Growth factor receptor-bound protein 10 (GRB10), transcript variant 3
NM_000997.2	RPL37	348.239	18.5851	18.7375	0.00108225	P61927	Ribosomal protein L37 (RPL37)
NM_000993.2	RPL31	1186.11	12.6255	93.9453	0.00108225	P62899	Ribosomal protein L31 (RPL31), transcript variant 1
NM_000992.2	RPL29	777.702	16.632	46.7592	0.030303	P47914	60S ribosomal protein L29
NM_000989.2	RPL30	1045.96	19.8668	52.6487	0.00108225	P62888	Ribosomal protein L30 (RPL30)
NM_000987.2	RPL26	249.452	42.5727	5.85944	0.00108225	P61254	Ribosomal protein L26 (RPL26)
NM_000984.2	RPL23A	2541.95	21.9201	115.965	0.00108225	P62750	Ribosomal protein L23a (RPL23A)
NM_000983.3	RPL22	3631.7	27.3724	132.677	0.00108225	P35268	60S ribosomal protein L22
NM_000978.2	RPL23	257.639	21.434	12.0201	0.030303	P62829	Ribosomal protein L23 (RPL23)
NM_000970.2	RPL6	191.179	9.27213	20.6187	0.030303	Q02878	60S ribosomal protein L6
NM_000939.1	POMC	145.68	67.9919	2.1426	0.0400433	P01189	Proopiomelanocortin (adrenocorticotropin/ beta-lipotropin/ alpha-melanocyte stimulating hormone/ beta-melanocyte stimulating hormone/ beta-endorphin) (POMC), transcript variant 2
NM_000723.3	CACNB1	228.252	36.4325	6.26506	0.00108225	Q02641	Calcium channel, voltage-dependent, beta 1 subunit (CACNB1), transcript variant 1
NM_000638.2	VTN	185.435	30.1563	6.14913	0.030303	P04004	Vitronectin (VTN)
NM_000507.2	FBP1	383.181	103.16	3.71444	0.00757576	P09467	Fructose-1,6-bisphosphatase 1 (FBP1)
NM_000431.1	MVK	576.393	125.466	4.59403	0.030303	Q03426	Mevalonate kinase
NM_000341.2	SLC3A1	165.275	64.3224	2.56948	0.00757576	Q07837	Solute carrier family 3 (cystine, dibasic and neutral amino acid transporters, activator of cystine, dibasic and neutral amino acid transport), member 1 (SLC3A1)
NM_000323.2	RET	151.629	22.9351	6.61121	0.00757576	P07949	Proto-oncogene tyrosine-protein kinase receptor ret
NM_000122.1	ERCC3	764.986	46.0149	16.6247	0.00757576	P19447	Excision repair cross-complementing rodent repair deficiency, complementation group 3 (xeroderma pigmentosum group B complementing) (ERCC3)
Histone-type IIA	Histone-type IIA	697.928	28.9904	24.0745	0.00108225	NA	Histone-type IIA
BC104469.1	ODF3L2	638.965	173.205	3.68906	0.00108225	Q3SX64	Outer dense fiber protein 3-like protein 2
BC104468.1	ODF3L2	434.275	74.3814	5.83849	0.00108225	Q3SX64	Outer dense fiber protein 3-like protein 2
BC103812.1	ALKBH3	841.339	38.075	22.0969	0.00108225	Q96Q83	Alpha-ketoglutarate-dependent dioxygenase alkb homolog 3
BC103660.1	RBM15	186.853	20.0341	9.32673	0.030303	Q96T37	Putative RNA-binding protein 15
BC101406.1	HAND2	345.096	55.2184	6.24966	0.00757576	Q494T1	Heart and neural crest derivatives expressed 2, mrna (cdna clone MGC:125303 IMAGE:40003700), complete cds
BC100813.1	CCT8L2	177.577	57.37	3.0953	0.00757576	Q96SF2	Putative T-complex protein 1 subunit theta-like 2
BC100026.1	PRMT2	140.443	44.2947	3.17064	0.00757576	Q498Y5	Protein arginine methyltransferase 2, mrna (cdna clone MGC:111373 IMAGE:30559810), complete cds
BC099907.1	GTF2I	839.387	41.6203	20.1677	0.00108225	P78347	General transcription factor II-I
BC099658.1	OFD1	392.792	156.914	2.50322	0.030303	Q4KKU3	Oral-facial-digital syndrome 1 protein (Protein 71-7A) [Source:uniprotkb/Swiss-Prot;Acc:O75665]
BC098302.1	SLC4A1AP	337.915	58.9057	5.73654	0.00757576	Q9BWU0	Kanadaptin
BC098112.1	HIST2H2BE	762.719	30.872	24.7059	0.00108225	Q99877	Histone H2B type 1-N
BC096708.1	WIT1	723.754	48.6701	14.8706	0.00108225	Q06250	Wilms tumor-associated protein
BC096165.1	TNNI3	472.377	39.6715	11.9072	0.00108225	P19429	Troponin I, cardiac muscle
BC095404.1	SEC23B	184.93	44.629	4.14371	0.00757576	Q15437	Protein transport protein Sec23B
BC095401.1	AKTIP	182.687	30.4036	6.00873	0.00108225	Q9H8T0	AKT-interacting protein
BC094800.1	AHI1	590.702	82.779	7.13589	0.00757576	Q8N157	Jouberin
BC094719.1	ARHGAP12	441.531	69.0828	6.39134	0.00108225	Q8IWW6	Rho gtpase-activating protein 12
BC093990.1	SUDS3	2704.83	22.838	118.436	0.00108225	Q9H7L9	Sin3 histone deacetylase corepressor complex component SDS3
BC093743.1	BMP8A	250.792	58.3813	4.29576	0.00757576	Q9H7R1	Bone morphogenetic protein 8a, mrna (cdna clone IMAGE:7939588), complete cds.
BC093661.1	C14orf177	325.934	65.2085	4.99833	0.00757576	Q52M58	Putative uncharacterized protein c14orf177
BC093051.1	CIP29	654.095	20.0837	32.5684	0.00108225	P82979	Nuclear protein Hcc-1
BC092518.1	IGHG1	647.954	76.6602	8.45228	0.00757576	P01857	Ig gamma-1 chain C region
BC092474.1	PRR16	1247.41	181.529	6.87171	0.00757576	Q569H4	Proline-rich protein 16
BC092404.1	RAPGEF3	151.356	40.9051	3.70016	0.00757576	O95398	Rap guanine nucleotide exchange factor 3
BC091500.1	ODF2	201.66	67.3218	2.99547	0.00108225	Q5BJF6	Outer dense fiber protein 2
BC091489.1	ZMYND11	633.85	24.1686	26.2262	0.00757576	Q5BJG6	Zinc finger, MYND domain containing 11, mrna (cdna clone MGC:111056 IMAGE:6186814), complete cds
BC090938.1	IGHG1	805.184	75.3494	10.686	0.00757576	P01857	Ig gamma-1 chain C region
BC080187.1	LMOD1	707.518	67.5124	10.4798	0.00757576	P29536	Leiomodin-1
BC077077.1	DPYSL3	182.623	22.6019	8.07997	0.030303	Q14195	Dihydropyrimidinase-related protein 3
BC072419.1	IGHG1	301.858	53.9031	5.60001	0.00757576	P01857	Ig gamma-1 chain C region
BC070154.1	HMGN1	1640.35	22.2526	73.7147	0.00108225	P05114	Non-histone chromosomal protein HMG-14
BC070073.1	ZNF365	134.169	26.6758	5.02961	0.030303	Q70YC5	Protein ZNF365
BC069677.1	RGS8	443.346	22.4581	19.741	0.00108225	P57771	Regulator of G-protein signaling 8
BC069023.1	APOBEC3H	367.394	22.8266	16.095	0.00757576	A8MV17	Apolipoprotein B mrna editing enzyme, catalytic polypeptide-like 3H (APOBEC3H)
BC068514.1	NKRF	967.273	13.8216	69.9826	0.00108225	O15226	NF-kappab repressing factor (NKRF)
BC068068.1	LGALS3	172.22	27.5687	6.24692	0.030303	P17931	Galectin-3
BC067826.1	MORF4L1	164.335	21.51	7.63994	0.030303	A5D8W6	Mortality factor 4 like 1, mrna (cdna clone MGC:87361 IMAGE:4824022), complete cds
BC067823.1	CACYBP	219.818	41.35	5.31604	0.030303	Q9HB71	Calcyclin-binding protein
BC067773.1	RSRC2	92.9299	25.0881	3.70414	0.030303	Q9P068	Arginine/serine-rich coiled-coil 2 (RSRC2)
BC067755.1	KCTD18	454.16	54.6265	8.31392	0.00108225	Q6PI47	Potassium channel tetramerisation domain containing 18 (KCTD18)
BC067741.1	PSMC1	139.646	42.6901	3.27117	0.030303	P62191	26S protease regulatory subunit 4
BC067446.1	DAB1	172.577	57.7114	2.99034	0.0400433	Q8NFD0	Disabled homolog 1 (Drosophila) (DAB1)
BC066958.1	SFRS2	708.53	60.2293	11.7639	0.00108225	Q6NXQ0	Splicing factor, arginine/serine-rich 2, mrna (cdna clone MGC:87440 IMAGE:4837392), complete cds
BC066938.1	DDX43	341.051	47.5735	7.16893	0.00108225	Q9NXZ2	DEAD (Asp-Glu-Ala-Asp) box polypeptide 43 (DDX43)
BC065552.1	IARS	213.443	37.0538	5.76036	0.00757576	P41252	Isoleucyl-trna synthetase (IARS)
BC065370.1	C20orf112	306.862	71.9709	4.26369	0.00757576	Q96MY1	Chromosome 20 open reading frame 112 (c20orf112)
BC064984.1	ASXL1	4904.76	22.1068	221.867	0.00108225	Q8IXJ9	Additional sex combs like 1 (Drosophila) (ASXL1)
BC064840.1	HDAC7	222.044	71.6881	3.09736	0.0400433	Q8WUI4	Histone deacetylase 7
BC064145.1	CDKAL1	234.817	92.3266	2.54333	0.0400433	Q5VV42	CDK5 regulatory subunit associated protein 1-like 1 (CDKAL1)
BC063681.1	MAGEA2	232.645	73.9152	3.14745	0.00757576	P43356	Melanoma-associated antigen 2
BC063275.1	EIF2C1	863.165	24.857	34.7252	0.00108225	Q9UL18	Eukaryotic translation initiation factor 2C, 1 (EIF2C1)
BC062423.1	C7orf41	245.423	110.25	2.22605	0.0400433	Q6P675	Chromosome 7 open reading frame 41 (c7orf41)
BC060818.1	SNAP91	239.847	55.5148	4.32041	0.00757576	NA	Synaptosomal-associated protein, 91kda homolog (mouse) (SNAP91)
BC060813.1	AMMECR1	301.172	129.977	2.31713	0.0400433	Q9Y4X0	AMME syndrome candidate gene 1 protein
BC059950.1	RPL12	106.19	19.3775	5.48006	0.030303	Q6PB27	Ribosomal protein L12 (RPL12)
BC059947.1	CSAG1	832.259	44.5578	18.6782	0.00108225	Q6PB30	Chondrosarcoma associated gene 1 (CSAG1)
BC057838.1	SAMD4A	161.211	79.9676	2.01596	0.030303	Q6PEW4	Sterile alpha motif domain containing 4A (SAMD4A)
BC057783.1	SFRS2B	693.658	292.12	2.37456	0.00757576	Q9BRL6	Splicing factor, arginine/serine-rich 2B (SFRS2B)
BC057774.1	RG9MTD3	861.134	39.1778	21.9801	0.00757576	Q6PF06	RNA (guanine-9-)-methyltransferase domain-containing protein 3
BC057767.1	C20orf132	123.431	50.1026	2.46357	0.030303	Q6PF12	Chromosome 20 open reading frame 132 (c20orf132)
BC056911.1	DUSP15	176.661	50.4259	3.50338	0.00757576	Q9H1R2	Dual specificity phosphatase 15 (DUSP15)
BC056887.1	C5orf5	165.032	27.3168	6.0414	0.030303	Q9NYF5	Chromosome 5 open reading frame 5 (c5orf5)
BC056508.1	VCY	2447.96	17.136	142.855	0.00108225	O14598	Variable charge, Y-linked 1B (VCY)
BC056148.1	NR1D1	238.944	38.8326	6.15318	0.030303	P20393	Nuclear receptor subfamily 1, group D, member 1 (NR1D1)
BC053866.1	EDN3	384.299	69.1759	5.55539	0.00757576	P14138	Endothelin 3 (EDN3)
BC053667.1	LGALS3	236.115	34.1702	6.90999	0.030303	P17931	Lectin, galactoside-binding, soluble, 3 (LGALS3)
BC053557.1	ZNF740	228.763	31.1569	7.3423	0.00757576	Q8NDX6	Zinc finger protein 740 (ZNF740)
BC052806.1	MRPL55	119.606	18.5825	6.43652	0.030303	Q7Z7F7	Mitochondrial ribosomal protein L55 (MRPL55)
BC052805.1	EPB49	165.3	19.5963	8.43527	0.030303	A8K0T5	Erythrocyte membrane protein band 4.9 (dematin) (EPB49)
BC051911.1	C13orf24	162.18	59.3802	2.73121	0.030303	Q8WXW3	Chromosome 13 open reading frame 24 (c13orf24)
BC051868.2	UBE2O	166.495	49.6057	3.35636	0.030303	Q9C0C9	Ubiquitin-conjugating enzyme E2O (UBE2O)
BC051698.1	INTU	258.296	69.3751	3.72317	0.00108225	Q9ULD6	Inturned planar cell polarity effector homolog (Drosophila) (INTU)
BC051688.1	FLJ10781	115.878	24.9	4.65375	0.030303	Q86V59	PNMA-like protein 1
BC051366.1	LOC100128510	267.608	127.005	2.10706	0.030303	Q86V93	Cdna clone MGC:59959 IMAGE:4137660, complete cds
BC050645.1	BYSL	326.261	78.0317	4.18114	0.00757576	Q13895	Bystin-like (BYSL)
BC050563.1	LOC202051	290.748	50.7699	5.72678	0.00757576	Q86W54	Hypothetical protein LOC202051 (LOC202051)
BC050434.1	FLJ10154	327.985	43.075	7.61429	0.00108225	Q9NWB6	Hypothetical protein FLJ10154 (FLJ10154)
BC050432.1	STAU1	529.817	28.1779	18.8026	0.00108225	O95793	Staufen, RNA binding protein, homolog 1 (Drosophila) (STAU1)
BC050428.1	KATNA1	128.858	26.402	4.88064	0.030303	O75449	Katanin p60 (atpase-containing) subunit A 1 (KATNA1)
BC050377.1	PAK1	175.929	26.1745	6.72137	0.00757576	Q13153	Serine/threonine-protein kinase PAK 1
BC048970.1	TTLL7	1862.94	33.6006	55.4437	0.00108225	Q6ZT98	Tubulin tyrosine ligase-like family, member 7 (TTLL7)
BC048969.1	TSPYL1	341.794	23.9498	14.2713	0.00757576	Q9H0U9	TSPY-like 1 (TSPYL1)
BC048299.1	SPATS2	934.144	38.0408	24.5564	0.00108225	A8K8G9	Spermatogenesis associated, serine-rich 2 (SPATS2)
BC048099.1	ZSCAN1	216.499	82.6621	2.61908	0.00757576	Q8NBB4	Zinc finger and SCAN domain containing 1 (ZSCAN1)
BC047776.2	CCDC43	388.54	13.9946	27.7635	0.00757576	Q96MW1	Coiled-coil domain containing 43 (CCDC43)
BC047722.1	MGC52110	242.08	37.6455	6.43052	0.030303	Q86WW8	Hypothetical protein MGC52110 (MGC52110)
BC047690.1	MRAS	610.71	42.4905	14.3729	0.00108225	O14807	Ras-related protein M-Ras
BC047536.1	SCEL	522.392	142.01	3.67856	0.00757576	O95171	Sciellin (SCEL)
BC047411.1	TTLL2	532.205	38.9031	13.6803	0.00108225	Q9BWV7	Tubulin tyrosine ligase-like family, member 2 (TTLL2)
BC044586.1	DHX8	207.928	23.3314	8.91196	0.00757576	Q14562	ATP-dependent RNA helicase DHX8
BC043619.1	MBD3	259.518	80.056	3.2417	0.030303	O95983	Methyl-cpg binding domain protein 3 (MBD3)
BC043564.1	KCNA2	245.436	78.7189	3.11787	0.00757576	P16389	Potassium voltage-gated channel, shaker-related subfamily, member 2 (KCNA2)
BC043247.2	TLE3	240.885	53.1473	4.5324	0.030303	Q04726	Transducin-like enhancer of split 3 (E(sp1) homolog, Drosophila) (TLE3)
BC042628.1	SERPINE2	308.25	38.9226	7.91955	0.00757576	P07093	Serpin peptidase inhibitor, clade E (nexin, plasminogen activator inhibitor type 1), member 2 (SERPINE2)
BC042608.1	FAM90A1	149.155	44.0523	3.38587	0.00757576	Q86YD7	Family with sequence similarity 90, member A1 (FAM90A1)
BC042090.1	MBNL3	179.238	49.8706	3.59406	0.030303	Q9NUK0	Muscleblind-like 3 (Drosophila) (MBNL3)
BC041143.1	ACBD4	191.516	71.3057	2.68584	0.0400433	Q8NC06	Acyl-coa-binding domain-containing protein 4
BC041133.1	RASL10B	184.078	48.4788	3.79707	0.030303	Q96S79	RAS-like, family 10, member B (RASL10B)
BC041099.1	NUDT12	158.718	54.1981	2.92847	0.030303	Q9BQG2	Nudix (nucleoside diphosphate linked moiety X)-type motif 12 (NUDT12)
BC040946.1	HSPC148	255.493	36.8886	6.92606	0.00757576	Q9P013	CWC15 homolog (S. Cerevisiae) (HSPC148)
BC040844.1	SYNCRIP	259.625	30.1207	8.61949	0.00108225	O60506	Synaptotagmin binding, cytoplasmic RNA interacting protein (SYNCRIP)
BC040721.1	CCDC128	159.732	43.7955	3.64721	0.030303	Q6ZMI0	Coiled-coil domain containing 128 (CCDC128)
BC040457.1	CAMK2A	164.366	75.7585	2.1696	0.030303	Q9UQM7	Calcium/calmodulin-dependent protein kinase (cam kinase) II alpha (CAMK2A)
BC040183.2	RAPGEF4	340.138	76.4893	4.44687	0.00757576	Q8WZA2	Rap guanine nucleotide exchange factor (GEF) 4 (RAPGEF4)
BC040106.1	HSPC111	1831.07	21.6415	84.6094	0.00108225	Q9Y3C1	Hypothetical protein HSPC111 (HSPC111)
BC040020.2	SUHW2	263.669	26.3101	10.0216	0.030303	Q86YH2	Zinc finger protein 280B (SUHW2)
BC039832.1	PPHLN1	330.609	115.627	2.85927	0.0400433	Q8NEY8	Periphilin 1 (PPHLN1)
BC039814.1	ZRANB2	389.859	24.8875	15.6648	0.00757576	O95218	Zinc finger, RAN-binding domain containing 2 (ZRANB2)
BC039362.1	CPA5	103.392	45.5201	2.27134	0.030303	Q8WXQ8	Carboxypeptidase A5 (CPA5)
BC039323.1	ZNF8	146.478	37.5164	3.90437	0.030303	P17098	Zinc finger protein 8 (ZNF8)
BC039014.1	C1orf82	189.672	49.4954	3.83211	0.030303	Q8IXW5	RNA polymerase II associated protein 2 (RPAP2)
BC038976.1	ARHGAP15	1019.48	41.4211	24.6126	0.00108225	Q53QZ3	Rho gtpase-activating protein 15
BC038838.1	PRR16	358.385	51.1807	7.00235	0.030303	Q569H4	Proline-rich protein 16
BC038585.1	TRIM15	242.27	116.789	2.07442	0.0400433	Q9C019	Tripartite motif-containing protein 15
BC038105.2	MPP7	306.113	24.4098	12.5406	0.00757576	Q8IY28	Membrane protein, palmitoylated 7 (MAGUK p55 subfamily member 7) (MPP7)
BC037854.1	DYNC1I1	596.065	48.9686	12.1724	0.030303	O14576	Dynein, cytoplasmic 1, intermediate chain 1 (DYNC1I1)
BC037779.2	ZNF165	133.284	55.0901	2.41937	0.00757576	P49910	Zinc finger protein 165
BC037311.1	CACNB1	479.29	28.1724	17.0128	0.00108225	Q02641	Voltage-dependent L-type calcium channel subunit beta-1
BC036923.1	C9orf150	271.018	96.2977	2.81438	0.0400433	Q8IV03	Chromosome 9 open reading frame 150 (c9orf150)
BC036899.1	CPEB4	221.116	51.6758	4.27891	0.00757576	Q17RY0	Cytoplasmic polyadenylation element-binding protein 4
BC036784.1	RASGEF1B	150.025	47.8241	3.13702	0.030303	Q0VAM2	Rasgef domain family, member 1B (RASGEF1B)
BC036434.1	VRK2	930.974	75.4432	12.3401	0.00108225	Q86Y07	Serine/threonine-protein kinase VRK2
BC036365.1	C10orf81	538.953	27.3741	19.6884	0.030303	Q5SXH7	PH domain-containing protein c10orf81
BC036123.1	SMAP1	288.779	65.1901	4.42979	0.030303	Q8IYB5	Stromal membrane-associated protein 1 (SMAP1)
BC036109.1	SECISBP2	378.696	30.9324	12.2427	0.00108225	Q96T21	SECIS binding protein 2 (SECISBP2)
BC036096.2	ZNF18	240.34	29.3606	8.18581	0.00757576	P17022	Zinc finger protein 18 (ZNF18)
BC036077.1	GSPT2	263.576	31.7989	8.28886	0.00108225	Q8IYD1	G1 to S phase transition 2 (GSPT2)
BC036056.1	FANCM	726.767	40.0379	18.152	0.00108225	Q8IYD8	Fanconi anemia, complementation group M (FANCM)
BC035968.1	CLIC5	794.625	15.8906	50.0059	0.00108225	Q9NZA1	Chloride intracellular channel 5 (CLIC5)
BC035911.1	DDX55	241.582	20.4134	11.8345	0.030303	Q8NHQ9	DEAD (Asp-Glu-Ala-Asp) box polypeptide 55 (DDX55)
BC035601.1	WWC3	286.208	58.0507	4.93031	0.0400433	Q9NZ80	WWC family member 3 (WWC3)
BC035582.1	TRIM22	346.331	89.0689	3.88835	0.00757576	Q8IYM9	Tripartite motif-containing protein 22
BC035404.2	PTK2	270.422	93.8196	2.88236	0.00757576	Q05397	PTK2 protein tyrosine kinase 2 (PTK2)
BC035143.1	TIGD1	163.73	32.6571	5.01363	0.030303	Q96MW7	Tigger transposable element-derived protein 1
BC035137.1	THRA	250.399	98.4891	2.54241	0.0400433	A8K3B5	Thyroid hormone receptor, alpha (erythroblastic leukemia viral (v-erb-a) oncogene homolog, avian) (THRA)
BC035079.2	ZZZ3	142.395	53.117	2.68078	0.00757576	Q8IYH5	Zinc finger, ZZ-type containing 3 (ZZZ3)
BC035048.2	NEUROD6	206.396	54.5031	3.78686	0.030303	Q96NK8	Neurogenic differentiation 6 (NEUROD6)
BC035026.2	FAM47B	178.742	26.6894	6.69712	0.030303	Q8NA70	Family with sequence similarity 47, member B (FAM47B)
BC035021.1	RNF190	201.038	57.7814	3.4793	0.030303	Q8NA82	Membrane-associated ring finger (C3HC4) 10 (RNF190)
BC035006.2	FYTTD1	159.891	34.5497	4.62786	0.030303	Q96QD9	Forty-two-three domain containing 1 (FYTTD1)
BC034784.1	ZMYND11	211.032	24.4496	8.63131	0.030303	Q15326	Zinc finger, MYND domain containing 11 (ZMYND11)
BC034692.1	ANLN	165.686	60.8656	2.72216	0.030303	Q9NQW6	Anillin, actin binding protein (ANLN)
BC034497.2	FAM124A	171.25	55.9074	3.06309	0.0400433	Q86V42	Family with sequence similarity 124A (FAM124A)
BC034488.2	ABCF1	247.047	56.7313	4.35469	0.00757576	Q8NE71	ATP-binding cassette, sub-family F (GCN20), member 1 (ABCF1)
BC034435.1	ZC3H3	845.179	59.6593	14.1668	0.00108225	Q8IXZ2	Zinc finger CCCH-type containing 3 (ZC3H3)
BC034036.1	KCNJ10	183.571	62.5265	2.9359	0.00757576	P78508	ATP-sensitive inward rectifier potassium channel 10
BC033882.1	C17orf83	117.248	37.4806	3.12823	0.030303	Q8N839	Chromosome 17 open reading frame 83 (c17orf83)
BC033856.1	LARP1	1026.18	20.8246	49.2771	0.00108225	Q6PKG0	La ribonucleoprotein domain family, member 1 (LARP1)
BC033758.1	CENTA2	521.075	94.0611	5.53975	0.00757576	Q9NPF8	Centaurin, alpha 2 (CENTA2)
BC033708.1	RALGPS1	6312.99	354.717	17.7973	0.00757576	Q8N4S6	Ral GEF with PH domain and SH3 binding motif 1 (RALGPS1)
BC033677.1	C9orf114	394.585	9.58319	41.1747	0.030303	Q5T280	Uncharacterized protein c9orf114
BC033621.2	PUS7L	1312.54	20.6302	63.622	0.00108225	Q9H0K6	Pseudouridylate synthase 7 homolog-like protein
BC033580.1	KLF1	130.092	31.6298	4.11295	0.00757576	Q13351	Krueppel-like factor 1
BC033308.1	DZIP1L	203.441	58.554	3.47442	0.030303	Q8IYY4	DAZ interacting protein 1-like (DZIP1L)
BC033242.1	MBD1	230.931	18.3598	12.5781	0.00757576	A8K654	Methyl-cpg binding domain protein 1 (MBD1)
BC033230.1	ZNF808	258.583	43.5461	5.93815	0.00108225	Q8N4W9	Zinc finger protein 808 (ZNF808)
BC033178.1	IGHG3	164.567	76.47	2.15205	0.030303	Q8N4Y9	Immunoglobulin heavy constant gamma 3 (G3m marker) (IGHG3)
BC033159.1	DNAJC8	472.2	14.3307	32.9503	0.00757576	O75937	Dnaj (Hsp40) homolog, subfamily C, member 8 (DNAJC8)
BC033088.1	LMNA	288.459	137.875	2.09218	0.0400433	P02545	Lamin A/C (LMNA)
BC032852.2	MAGEB4	666.527	31.8876	20.9024	0.00108225	O15481	Melanoma antigen family B, 4 (MAGEB4)
BC032851.2	CBLB	299.474	185.261	1.6165	0.0400433	Q13191	Cas-Br-M (murine) ecotropic retroviral transforming sequence b (CBLB)
BC032844.1	AGGF1	265.682	91.1594	2.91448	0.030303	Q8N302	Angiogenic factor with G patch and FHA domains 1
BC032715.1	BBS9	140.979	33.4182	4.21862	0.030303	Q3SYG4	Bardet-Biedl syndrome 9 (BBS9)
BC032645.1	C10orf88	177.732	79.8248	2.22653	0.030303	Q9H8K7	Chromosome 10 open reading frame 88 (c10orf88)
BC032587.1	TULP3	222.56	46.1	4.82776	0.00757576	O75386	Tubby like protein 3 (TULP3)
BC032508.1	PNMAL1	376.951	46.4643	8.11268	0.00108225	Q5U638	PNMA-like 1, mrna (cdna clone MGC:45422 IMAGE:5246377), complete cds
BC032485.1	AIFM3	300.764	55.7356	5.39626	0.00108225	Q96NN9	Apoptosis-inducing factor, mitochondrion-associated, 3 (AIFM3)
BC032382.1	LOC729751	195.353	54.2819	3.59887	0.030303	Q8N0T0	Similar to pleckstrin homology domain containing, family M (with RUN domain) member 1; adapter protein 162, mrna, complete cds.
BC032347.1	C8orf59	585.504	44.2012	13.2463	0.00108225	Q8N0T1	Chromosome 8 open reading frame 59 (c8orf59)
BC032124.1	BRD3	459.77	34.7397	13.2347	0.00108225	Q15059	Bromodomain containing 3 (BRD3)
BC031999.1	HSD3B1	151.698	53.1716	2.85299	0.030303	Q5TDG2	Hydroxy-delta-5-steroid dehydrogenase, 3 beta- and steroid delta-isomerase 1 (HSD3B1)
BC031828.1	KIF2A	315.633	67.548	4.67273	0.0400433	O00139	Kinesin heavy chain member 2A (KIF2A)
BC031821.1	SCRN3	490.006	44.2654	11.0697	0.00108225	Q0VDG4	Secernin-3
BC031691.2	SLAIN2	1930.25	91.0812	21.1926	0.00108225	A8MSR2	SLAIN motif family, member 2 (SLAIN2)
BC031682.1	MGC10433	240.445	18.5212	12.9821	0.030303	Q9BTD8	RNA-binding protein 42
BC031650.1	SH3RF2	690.942	105.807	6.53024	0.00108225	Q8TEC5	Putative E3 ubiquitin-protein ligase SH3RF2
BC031608.1	RCOR3	368.259	69.5895	5.29188	0.0400433	Q9P2K3	REST corepressor 3 (RCOR3)
BC031564.1	C11orf75	431.709	168.53	2.56161	0.0400433	Q9NRQ5	Chromosome 11 open reading frame 75 (c11orf75)
BC031549.1	CLK1	314.873	100.118	3.14502	0.00757576	P49759	CDC-like kinase 1 (CLK1)
BC031090.1	LOC138046	217.829	33.9331	6.41938	0.00757576	Q86SE5	RALY RNA binding protein-like (RALYL)
BC031073.1	PARP11	111.396	35.2714	3.15826	0.030303	Q9NR21	Poly (ADP-ribose) polymerase family, member 11 (PARP11)
BC030711.2	C2orf13	159.393	51.8057	3.07675	0.030303	Q8IW19	Aprataxin and PNK-like factor
BC030702.1	MCPH1	260.134	39.4925	6.58693	0.00108225	Q8NEM0	Microcephaly, primary autosomal recessive 1 (MCPH1)
BC030020.2	DDX55	1251.02	24.2128	51.6678	0.00108225	Q8NHQ9	DEAD (Asp-Glu-Ala-Asp) box polypeptide 55 (DDX55)
BC029796.1	LOC116349	242.82	55.7869	4.35264	0.00108225	Q96CR9	Hypothetical protein BC014011 (LOC116349)
BC029760.1	OTUD6B	1547.19	34.2814	45.1319	0.00108225	Q8N6M0	OTU domain containing 6B (OTUD6B)
BC029524.1	CCDC46	286.415	93.1262	3.07556	0.0400433	Q8N8E3	Coiled-coil domain-containing protein 46
BC029427.1	CCDC23	607.759	25.0055	24.3051	0.00757576	Q8N300	Coiled-coil domain containing 23 (CCDC23)
BC029382.1	AGGF1	608.957	49.6222	12.2719	0.00108225	Q8N302	Angiogenic factor with G patch and FHA domains 1
BC029378.1	TERF1	807.427	39.3671	20.5102	0.00108225	P54274	Telomeric repeat binding factor (NIMA-interacting) 1 (TERF1)
BC029220.1	SOX5	133.204	58.0798	2.29347	0.0400433	P35711	Transcription factor SOX-5
BC029120.1	C12orf26	224.137	57.7198	3.88319	0.030303	Q8N6Q8	Chromosome 12 open reading frame 26 (c12orf26)
BC028935.1	C3orf64	225.768	51.1804	4.41122	0.030303	Q8N329	Chromosome 3 open reading frame 64 (c3orf64)
BC028723.1	CSNK1A1L	171.825	39.3491	4.36668	0.00757576	Q8N752	Casein kinase 1, alpha 1-like (CSNK1A1L)
BC028711.2	RP13-36C9.3	972.001	49.388	19.6809	0.00108225	A8K842	Cancer/testis antigen CT45-3 (CT45-3)
BC028218.1	ZBP1	226.324	88.4831	2.55782	0.0400433	Q9H171	Z-DNA binding protein 1 (ZBP1)
BC028120.1	RNF32	379.201	23.2094	16.3382	0.00108225	Q8TAF1	Ring finger protein 32 (RNF32)
BC028113.1	GLRX2	138.222	45.7367	3.02212	0.030303	Q9NS18	Glutaredoxin 2 (GLRX2)
BC027951.1	CASS4	389.148	137.588	2.82836	0.0400433	Q9NQ75	Cas scaffolding protein family member 4
BC027607.1	ZC3H14	202.401	42.2235	4.79357	0.00757576	Q8NCT6	Zinc finger CCCH-type containing 14 (ZC3H14)
BC027484.1	TRIB3	187.131	62.6936	2.98484	0.00757576	Q96RU7	Tribbles homolog 3 (Drosophila) (TRIB3)
BC026346.1	FAM84A	601.296	93.1871	6.45257	0.00757576	Q96KN4	Family with sequence similarity 84, member A (FAM84A)
BC026104.2	PDCD4	289.549	26.4901	10.9305	0.030303	Q53EL6	Programmed cell death 4 (neoplastic transformation inhibitor) (PDCD4)
BC026101.2	NDEL1	484.113	181.924	2.66107	0.0400433	Q9GZM8	Nude nuclear distribution gene E homolog (A. Nidulans)-like 1 (NDEL1)
BC026039.1	MTG1	300.902	34.7895	8.64921	0.00757576	Q9BT17	Mitochondrial gtpase 1 homolog (S. Cerevisiae) (MTG1)
BC026038.1	IGHG1	1182.94	94.6371	12.4997	0.00108225	P01857	Ig gamma-1 chain C region
BC026030.1	ZNF239	788.31	206.583	3.81596	0.00757576	Q16600	Zinc finger protein 239 (ZNF239)
BC025700.1	AFF4	1407.32	57.4579	24.493	0.00108225	Q9UHB7	AF4/FMR2 family, member 4 (AFF4)
BC025314.1	IGHG1	176.49	38.8404	4.54398	0.030303	P01857	Immunoglobulin heavy constant gamma 1 (G1m marker) (IGHG1)
BC025281.1	RBM9	266.632	26.437	10.0856	0.00757576	O43251	RNA binding motif protein 9 (RBM9)
BC024254.1	ABI1	103.224	24.0854	4.28573	0.030303	Q5T2R7	Abl-interactor 1 (ABI1)
BC022988.1	C6orf65	272.141	26.8734	10.1268	0.030303	Q5SZJ8	Chromosome 6 open reading frame 65 (c6orf65)
BC022816.1	SNRPA1	3739.41	12.3864	301.896	0.00108225	P09661	Snrpa2
BC022524.1	FGF12	2491.3	17.8401	139.646	0.00108225	P61328	Fibroblast growth factor 12 (FGF12)
BC022378.1	ZKSCAN1	144.562	29.0927	4.96903	0.030303	P17029	Zinc finger with KRAB and SCAN domains 1 (ZKSCAN1)
BC022361.1	C14orf111	2323.87	27.1346	85.6422	0.00108225	Q5RFQ0	Rrna-processing protein FCF1 homolog
BC022325.1	PHC3	602.577	29.4298	20.4751	0.00757576	Q8NDX5	Polyhomeotic homolog 3 (Drosophila) (PHC3)
BC022319.1	ADH4	175.551	63.7897	2.75202	0.00757576	P08319	Alcohol dehydrogenase 4 (class II), pi polypeptide (ADH4)
BC022302.1	CMAH	154.457	77.3571	1.99667	0.00757576	Q8TCE4	Cytidine monophosphate-N-acetylneuraminic acid hydroxylase (CMP-N-acetylneuraminate monooxygenase) (CMAH)
BC022248.1	DNAJB14	126.24	30.1281	4.19011	0.00757576	Q8TBM8	Dnaj (Hsp40) homolog, subfamily B, member 14 (DNAJB14)
BC022231.1	ERF	129.937	41.5271	3.12897	0.030303	P50548	Ets2 repressor factor (ERF)
BC021930.1	KIAA1530	527.892	25.1497	20.99	0.00108225	Q69YU2	KIAA1530 protein (KIAA1530)
BC021906.1	FMNL1	168.98	64.9017	2.60362	0.00757576	O95466	Formin-like 1 (FMNL1)
BC021573.1	GTPBP10	129.53	49.9603	2.59265	0.030303	A4D1E9	GTP-binding protein 10
BC021561.1	SUPT16H	2022.91	31.8737	63.4664	0.00108225	Q9Y5B9	FACT complex subunit SPT16
BC021559.1	POLE	301.755	125.528	2.40389	0.030303	Q07864	Polymerase (DNA directed), epsilon (POLE)
BC021282.1	ZNF444	359.799	66.4382	5.41555	0.00757576	Q8N0Y2	Zinc finger protein 444
BC021187.1	DKFZP434K028	720.15	31.9135	22.5657	0.00108225	NA	DKFZP434K028 protein (DKFZP434K028)
BC021180.2	HMGB4	555.182	13.707	40.5034	0.030303	Q8WW32	High-mobility group box 4 (HMGB4)
BC021174.1	LOC728492	3044.03	23.4634	129.735	0.00108225	Q32P76	Small EDRK-rich factor 1
BC020972.1	CSNK1G2	1343.11	30.5892	43.9081	0.00108225	P78368	Casein kinase I isoform gamma-2
BC020962.1	SULF2	184.169	22.9661	8.01918	0.030303	Q8IWU5	Sulfatase 2 (SULF2)
BC020803.1	DRG1	922.089	15.3221	60.1803	0.00108225	Q9Y295	Developmentally regulated GTP binding protein 1 (DRG1)
BC020750.1	SDS	154.884	76.5836	2.02242	0.030303	P20132	Serine dehydratase (SDS)
BC020712.1	POU5F1	252.458	59.8942	4.21507	0.00108225	Q01860	POU domain, class 5, transcription factor 1
BC020647.1	CCDC59	805.508	20.3045	39.6714	0.00108225	Q9P031	Coiled-coil domain containing 59 (CCDC59)
BC020555.1	SERBP1	649.329	25.3802	25.5841	0.00108225	Q8NC51	SERPINE1 mrna binding protein 1 (SERBP1)
BC020221.1	STAC	325.931	83.259	3.91467	0.00757576	Q99469	SH3 and cysteine rich domain (STAC)
BC019598.1	ZMAT4	1001.8	83.0916	12.0565	0.00108225	Q9H898	Zinc finger matrin-type protein 4
BC019337.1	IGHG1	301.816	51.2786	5.8858	0.00757576	P01857	Immunoglobulin heavy constant gamma 1 (G1m marker) (IGHG1)
BC019039.2	RGS3	1436.08	47.818	30.0321	0.00108225	P49796	Regulator of G-protein signaling 3
BC018823.2	SFRS5	629.007	20.3438	30.9189	0.00108225	Q13243	Splicing factor, arginine/serine-rich 5 (SFRS5)
BC018764.1	KIAA1217	164.345	34.0073	4.83264	0.00757576	Q5T5P2	Kiaa1217 (kiaa1217)
BC018722.1	ASPSCR1	288.835	44.9457	6.4263	0.00757576	Q9BZE9	Alveolar soft part sarcoma chromosome region, candidate 1 (ASPSCR1)
BC018137.1	TAF1B	756.584	52.5577	14.3953	0.00108225	Q53T94	TATA box binding protein (TBP)-associated factor, RNA polymerase I, B, 63kda (TAF1B)
BC018060.1	RIT2	1314.05	130.638	10.0587	0.00108225	Q99578	Ras-like without CAAX 2 (RIT2)
BC017957.1	WWC2	249.125	49.8922	4.99328	0.00108225	Q6AWC2	Protein WWC2
BC017785.1	PTPN22	132.954	49.5536	2.68303	0.030303	Q8WVM1	Protein tyrosine phosphatase, non-receptor type 22 (lymphoid) (PTPN22)
BC017589.2	TPD52L3	135.981	36.1304	3.76362	0.030303	Q96J77	Tumor protein D52-like 3 (TPD52L3)
BC017440.1	TRAPPC2L	193.934	87.8685	2.20709	0.030303	Q8TBU3	Trafficking protein particle complex 2-like (TRAPPC2L)
BC017356.1	IGHM	637.584	146.143	4.36274	0.00108225	P01871	Ig mu chain C region
BC017269.2	C10orf47	253.028	59.3835	4.26091	0.030303	Q86WR7	Chromosome 10 open reading frame 47 (c10orf47)
BC017212.2	PHF11	679.868	89.6634	7.58244	0.00108225	Q9UIL8	PHD finger protein 11 (PHF11)
BC017180.2	SND1	151.616	45.881	3.30455	0.00757576	Q7KZF4	Staphylococcal nuclease domain-containing protein 1
BC017114.1	OBFC2A	551.482	30.3642	18.1622	0.00108225	Q96AH0	Oligonucleotide/oligosaccharide-binding fold containing 2A (OBFC2A)
BC016879.1	C6orf113	199.682	61.7862	3.23182	0.030303	Q96AP4	Chromosome 6 open reading frame 113 (c6orf113)
BC016842.1	LSM14A	123.8	23.5752	5.25126	0.030303	Q8ND56	LSM14A, SCD6 homolog A (S. Cerevisiae) (LSM14A)
BC016825.1	SPIRE1	425.419	91.2925	4.65996	0.00757576	Q96AS4	Spire homolog 1 (Drosophila) (SPIRE1)
BC016778.1	KRR1	648.582	15.8833	40.8342	0.00757576	Q13601	KRR1, small subunit (SSU) processome component, homolog (yeast) (KRR1)
BC016652.1	BMX	150.998	47.6043	3.17195	0.030303	P51813	Cytoplasmic tyrosine-protein kinase BMX
BC016609.1	CMAS	235.164	28.7744	8.17269	0.00757576	Q8NFW8	Cytidine monophosphate N-acetylneuraminic acid synthetase (CMAS)
BC016470.2	EME1	246.071	43.8245	5.61492	0.00108225	Q96AY2	Essential meiotic endonuclease 1 homolog 1 (S. Pombe) (EME1)
BC016381.1	IGHM	281.96	46.5378	6.05872	0.00757576	P01857	Immunoglobulin heavy constant mu (IGHM)
BC016330.1	RAD51AP1	1034.03	121.304	8.52424	0.00108225	Q96B01	RAD51 associated protein 1 (RAD51AP1)
BC016312.1	C15orf15	205.271	16.2704	12.6163	0.030303	Q9UHA3	Chromosome 15 open reading frame 15 (c15orf15)
BC016276.1	DLG7	470.842	36.6416	12.8499	0.00757576	Q15398	Disks large-associated protein 5
BC015944.1	TIA1	193.291	26.0818	7.41096	0.00757576	P31483	TIA1 cytotoxic granule-associated RNA binding protein (TIA1)
BC015818.1	LGALS8	219.312	61.518	3.56501	0.00757576	Q5T3P5	Lectin, galactoside-binding, soluble, 8 (galectin 8) (LGALS8)
BC015742.1	POLH	427.276	48.2318	8.8588	0.00108225	Q9Y253	Polymerase (DNA directed), eta (POLH)
BC015586.2	LAMC1	1390.34	26.6343	52.201	0.00108225	Q96BH6	Laminin, gamma 1 (formerly LAMB2) (LAMC1)
BC015548.1	RAB3IP	309.811	73.0563	4.24072	0.00757576	Q96QF0	RAB3A interacting protein (rabin3) (RAB3IP)
BC015505.1	DDX42	129.325	22.5919	5.7244	0.030303	Q86XP3	DEAD (Asp-Glu-Ala-Asp) box polypeptide 42 (DDX42)
BC015479.1	PINX1	237.639	16.5512	14.3578	0.030303	Q96BK5	PIN2-interacting protein 1 (PINX1)
BC015416.1	RNF32	407.063	25.7583	15.8032	0.030303	Q9H0A6	Ring finger protein 32 (RNF32)
BC014991.1	MPG	233.491	30.3949	7.68192	0.00757576	P29372	N-methylpurine-DNA glycosylase (MPG)
BC014969.1	ATF6	356.647	36.9823	9.64372	0.030303	P18850	Activating transcription factor 6 (ATF6)
BC014949.1	LGP2	476.392	48.6852	9.78515	0.00757576	Q96C10	DEXH (Asp-Glu-X-His) box polypeptide 58 (DHX58)
BC014924.1	KIF2C	409.835	62.5111	6.55619	0.00757576	Q99661	Kinesin family member 2C (KIF2C)
BC014837.1	RPL15	176.903	30.2351	5.85091	0.030303	P61313	60S ribosomal protein L15
BC014532.1	DCPS	205.88	107.162	1.9212	0.0400433	Q96C86	Decapping enzyme, scavenger (DCPS)
BC014452.1	N/A	470.066	43.7687	10.7398	0.00108225	Q96CB2	Cdna clone IMAGE:4903661, complete cds
BC014441.1	NSUN4	391.561	53.4194	7.32995	0.00108225	Q96CB9	NOL1/NOP2/Sun domain family, member 4 (NSUN4)
BC014307.1	C9orf11	421.821	121.118	3.48273	0.00757576	Q9NQ60	Chromosome 9 open reading frame 11 (c9orf11)
BC014260.2	PARP3	162.459	42.2036	3.8494	0.00757576	Q9Y6F1	Poly (ADP-ribose) polymerase family, member 3 (PARP3)
BC014037.1	SGK2	315.1	111.326	2.83042	0.030303	Q9HBY8	Serine/threonine-protein kinase Sgk2
BC014020.1	BAIAP2	190.616	39.895	4.77793	0.00757576	Q9UQB8	BAI1-associated protein 2 (BAIAP2)
BC013988.1	C11orf49	143.809	58.6551	2.45178	0.030303	Q9H6J7	Chromosome 11 open reading frame 49 (c11orf49)
BC013966.2	FAM64A	146.398	37.9757	3.85504	0.030303	Q9BSJ6	Family with sequence similarity 64, member A (FAM64A)
BC013900.1	C12orf41	207.18	108.662	1.90665	0.0400433	Q9H9L4	Chromosome 12 open reading frame 41 (c12orf41)
BC013796.1	AP2M1	255.721	18.0807	14.1433	0.030303	Q96CW1	Adaptor-related protein complex 2, mu 1 subunit (AP2M1)
BC013437.1	MEF2A	257.459	35.7231	7.20709	0.030303	Q02078	Myocyte enhancer factor 2A (MEF2A)
BC013396.2	TTN	148.163	26.4122	5.60962	0.030303	Q8WZ42	Titin
BC013352.1	HTF9C	314.883	20.8852	15.0769	0.00757576	Q8IZ69	Hpaii tiny fragments locus 9c protein
BC013171.1	N/A	195.218	13.0723	14.9337	0.030303	Q0VDC3	Cdna clone IMAGE:4344401, **** WARNING: chimeric clone ****
BC013107.1	WDR42A	137.919	39.391	3.50127	0.030303	Q5R448	WD repeat-containing protein 42A
BC013009.1	ZMYM3	495.902	68.6224	7.22654	0.00757576	Q14202	Zinc finger, MYM-type 3 (ZMYM3)
BC012887.1	NUSAP1	123.664	36.6157	3.37735	0.030303	Q9BXS6	Nucleolar and spindle-associated protein 1
BC012760.2	GSK3B	2142.75	24.3125	88.1337	0.00108225	P49841	Glycogen synthase kinase-3 beta
BC012746.1	MESDC2	235.875	92.412	2.55243	0.00757576	Q14696	Mesoderm development candidate 2 (MESDC2)
BC012611.1	EIF4E	279.779	32.0466	8.73038	0.00757576	P06730	Eukaryotic translation initiation factor 4E (EIF4E)
BC012576.1	BAZ2B	532.148	149.774	3.553	0.030303	Q3B7K5	Bromodomain adjacent to zinc finger domain, 2B, mrna (cdna clone IMAGE:4290975), complete cds.
BC012472.1	UBD	1815	34.3939	52.7711	0.00108225	O15205	Ubiquitin D (UBD)
BC012289.1	KIAA0515	355.556	231.192	1.53793	0.0400433	Q5JSZ5	Kiaa0515 (kiaa0515)
BC012109.1	HOMER2	736.188	129.197	5.6982	0.00757576	Q9NSB8	Homer homolog 2 (Drosophila) (HOMER2)
BC011924.1	UNKL	394.609	37.8725	10.4194	0.00108225	Q96EV1	Unkempt homolog (Drosophila)-like (UNKL)
BC011885.1	EIF2A	933.121	13.0101	71.7229	0.00108225	Q9BY44	Eukaryotic translation initiation factor 2A, 65kda (EIF2A)
BC011857.2	IGHM	1342.89	325.593	4.12446	0.00108225	P01871	Immunoglobulin heavy constant mu (IGHM)
BC011857.1	IGHM	689.808	175.253	3.93607	0.00108225	P01871	Ig mu chain C region
BC011842.2	FLJ11184	316.907	15.8569	19.9855	0.030303	Q96EY4	Hypothetical protein FLJ11184 (FLJ11184)
BC011804.2	C1orf165	753.281	92.1126	8.17783	0.00108225	Q7L4P6	Chromosome 1 open reading frame 165 (c1orf165)
BC011739.2	APOBEC3C	472.51	9.8914	47.7698	0.030303	Q59GY0	Apolipoprotein B mrna editing enzyme, catalytic polypeptide-like 3C (APOBEC3C)
BC011735.2	PLSCR3	198.885	65.202	3.0503	0.030303	Q9NRY6	Phospholipid scramblase 3 (PLSCR3)
BC011707.1	NRBF2	743.027	97.0972	7.6524	0.00108225	Q96F24	Nuclear receptor binding factor 2 (NRBF2)
BC011668.1	CSNK2A1	1062.98	16.5858	64.0894	0.00108225	P68400	Casein kinase II subunit alpha
BC011600.1	N/A	190.255	31.9494	5.9549	0.030303	A2BE08	Cdna clone IMAGE:3050953, **** WARNING: chimeric clone ****
BC011526.1	PCTK3	133.27	22.3162	5.9719	0.030303	Q07002	PCTAIRE protein kinase 3 (PCTK3)
BC011399.1	SYK	289.776	55.8453	5.18891	0.00108225	P43405	Spleen tyrosine kinase (SYK)
BC011392.1	PAPSS1	143.956	54.7232	2.63062	0.030303	O43252	3'-phosphoadenosine 5'-phosphosulfate synthase 1 (PAPSS1)
BC011234.1	SMNDC1	551.781	20.2089	27.3038	0.00108225	O75940	Survival motor neuron domain containing 1 (SMNDC1)
BC010947.1	SRP19	3785.43	21.5451	175.698	0.00108225	P09132	Signal recognition particle 19kda (SRP19)
BC010919.1	RPL35	1813.64	21.1996	85.5509	0.00108225	P42766	Ribosomal protein L35 (RPL35)
BC010907.1	PAK1IP1	569.053	23.1582	24.5724	0.00108225	Q9NWT1	PAK1 interacting protein 1 (PAK1IP1)
BC010876.1	NEIL1	609.491	25.6852	23.7293	0.00108225	Q96FI4	Nei endonuclease VIII-like 1 (E. Coli) (NEIL1)
BC010739.1	COPS7B	287.246	87.7241	3.27442	0.00757576	Q9H9Q2	COP9 signalosome complex subunit 7b
BC010697.1	RNPC3	996.724	16.8938	58.9995	0.00757576	Q96LT9	RNA-binding protein 40
BC010537.1	SUB1	288.743	37.7321	7.65245	0.00757576	P53999	SUB1 homolog (S. Cerevisiae) (SUB1)
BC010501.1	CTNND1	1294.49	22.7927	56.7943	0.00108225	O60716	Catenin delta-1
BC010467.1	N/A	2054.61	17.2947	118.8	0.00108225	NA	Cdna clone MGC:17410 IMAGE:4156035, complete cds
BC010074.2	LOC727922	324.835	42.3099	7.67752	0.00108225	O75494	FUS interacting protein (serine/arginine-rich) 1 (FUSIP1)
BC010033.1	QPRT	242.425	63.0943	3.84226	0.00757576	Q15274	Quinolinate phosphoribosyltransferase (nicotinate-nucleotide pyrophosphorylase (carboxylating)) (QPRT)
BC009820.2	C11orf63	205.321	20.6463	9.94469	0.030303	Q6NUN7	Chromosome 11 open reading frame 63 (c11orf63)
BC009797.1	GATA1	173.825	70.9944	2.44843	0.0400433	P15976	GATA binding protein 1 (globin transcription factor 1) (GATA1)
BC009762.2	TRIM41	1159.67	14.6757	79.0198	0.00108225	Q8WV44	Tripartite motif-containing protein 41
BC009650.1	SCC-112	209.481	26.2674	7.97495	0.00757576	Q29RF7	PDS5, regulator of cohesion maintenance, homolog A (S. Cerevisiae) (SCC-112)
BC009623.1	NPM1	1622.14	29.3858	55.2015	0.00108225	A8K3N7	Nucleophosmin (nucleolar phosphoprotein B23, numatrin) (NPM1)
BC009458.1	BARX1	332.381	154.022	2.158	0.030303	Q9HBU1	Homeobox protein barh-like 1
BC009350.1	EIF2AK4	353.11	35.2145	10.0274	0.00757576	Q9P2K8	Eukaryotic translation initiation factor 2-alpha kinase 4
BC009348.2	CIRH1A	1954.96	46.0179	42.4827	0.00108225	Q969X6	Cirrhosis, autosomal recessive 1A (cirhin) (CIRH1A)
BC009250.1	GNL2	267.466	44.9385	5.95183	0.00108225	Q13823	Guanine nucleotide binding protein-like 2 (nucleolar) (GNL2)
BC009239.2	LRSAM1	197.711	85.6593	2.30811	0.0400433	Q6UWE0	E3 ubiquitin-protein ligase LRSAM1
BC009108.1	MCM10	588.725	69.9223	8.4197	0.00108225	Q7L590	Cdna clone IMAGE:3451214 (MCM10)
BC009074.1	C8orf70	185.472	48.7017	3.80832	0.030303	Q96GY0	Chromosome 8 open reading frame 70 (c8orf70)
BC009047.1	PDE9A	176.814	63.2948	2.7935	0.030303	Q53Y40	Phosphodiesterase 9A (PDE9A)
BC009046.1	NEUROD1	242.841	79.8795	3.04009	0.00757576	Q13562	Neurogenic differentiation 1 (NEUROD1)
BC009006.1	TMEM30A	124.02	33.0446	3.75309	0.030303	A8K9V8	Transmembrane protein 30A (TMEM30A)
BC008902.2	GCC1	1682.29	23.4866	71.6277	0.00108225	Q96CN9	GRIP and coiled-coil domain-containing protein 1
BC008877.2	CARD9	255.702	102.42	2.49661	0.030303	Q9H257	Caspase recruitment domain-containing protein 9
BC008819.1	NR1H3	187.695	68.3609	2.74565	0.030303	A8K3J9	Nuclear receptor subfamily 1, group H, member 3 (NR1H3)
BC008808.2	ERCC6L	228.35	71.4053	3.19795	0.0400433	Q96H93	Excision repair cross-complementing rodent repair deficiency, complementation group 6-like (ERCC6L)
BC008748.2	PCMT1	271.178	80.8884	3.3525	0.00757576	P22061	Protein-L-isoaspartate (D-aspartate) O-methyltransferase (PCMT1)
BC008744.2	PLEKHQ1	267.343	108.899	2.45497	0.030303	Q8TD55	Pleckstrin homology domain-containing family O member 2
BC008741.1	PDLIM5	128.861	66.339	1.94246	0.0400433	Q96HC4	PDZ and LIM domain 5 (PDLIM5)
BC008726.1	OXSR1	230.941	24.4708	9.4374	0.00108225	O95747	Serine/threonine-protein kinase OSR1
BC008623.1	ROBO3	314.589	38.4198	8.18822	0.00757576	Q96MS0	Roundabout, axon guidance receptor, homolog 3 (Drosophila) (ROBO3)
BC008390.1	PDE4D	132.045	47.9552	2.7535	0.030303	Q08499	Phosphodiesterase 4D, camp-specific (phosphodiesterase E3 dunce homolog, Drosophila) (PDE4D)
BC008217.1	HNRPLL	180.056	71.9629	2.50206	0.0400433	Q8WVV9	Heterogeneous nuclear ribonucleoprotein L-like
BC008073.2	FAM38A	187.581	56.6193	3.31302	0.030303	Q92508	Family with sequence similarity 38, member A (FAM38A)
BC008058.1	PRKCZ	212.546	26.8201	7.92487	0.00757576	Q05513	Protein kinase C, zeta (PRKCZ)
BC008042.2	TNFSF13	176.396	69.9345	2.5223	0.030303	O75888	Tumor necrosis factor ligand superfamily member 13
BC007852.1	STK25	144.02	45.769	3.14668	0.030303	O00506	Serine/threonine-protein kinase 25
BC007847.2	EEF1D	277.327	47.4823	5.84064	0.00757576	P29692	Eukaryotic translation elongation factor 1 delta (guanine nucleotide exchange protein) (EEF1D)
BC007693.1	PPIL3	119.62	24.2644	4.92986	0.030303	Q9H2H8	Peptidylprolyl isomerase (cyclophilin)-like 3 (PPIL3)
BC007363.1	BCKDK	763.5	104.957	7.27438	0.030303	O14874	Branched chain ketoacid dehydrogenase kinase (BCKDK)
BC007347.2	CHD2	224.192	39.5276	5.67178	0.030303	O14647	Chromodomain helicase DNA binding protein 2 (CHD2)
BC007340.2	BYSL	227.844	45.2323	5.03719	0.00757576	Q13895	Bystin-like (BYSL)
BC007228.1	CSAG3A	3657.33	29.3049	124.803	0.00108225	Q96IU8	CSAG family, member 3A (CSAG3A)
BC007104.1	PPIA	284.15	59.206	4.79934	0.00108225	P62937	Peptidylprolyl isomerase A (cyclophilin A) (PPIA)
BC006986.1	RBM41	153.091	56.8356	2.69357	0.030303	Q96IZ5	RNA binding motif protein 41 (RBM41)
BC006769.1	NOLC1	139.468	12.366	11.2783	0.030303	Q14978	Nucleolar and coiled-body phosphoprotein 1 (NOLC1)
BC006423.1	AURKA	3438.94	51.598	66.6486	0.00108225	O14965	Serine/threonine-protein kinase 6
BC006376.1	NMT2	914.706	25.9233	35.2851	0.00108225	O60551	N-myristoyltransferase 2 (NMT2)
BC006375.2	DYRK2	310.851	36.113	8.60773	0.00108225	Q92630	Dual-specificity tyrosine-(Y)-phosphorylation regulated kinase 2 (DYRK2)
BC006323.1	ABCB7	151.425	53.0807	2.85273	0.030303	O75027	ATP-binding cassette, sub-family B (MDR/TAP), member 7 (ABCB7)
BC006318.1	EPB49	396.208	44.4782	8.90791	0.00757576	Q08495	Erythrocyte membrane protein band 4.9 (dematin) (EPB49)
BC006177.1	MTA1	294.28	24.968	11.7863	0.030303	Q13330	Metastasis-associated protein MTA1
BC006106.1	RPS6KB2	341.457	121.013	2.82165	0.030303	Q9UBS0	Ribosomal protein S6 kinase, 70kda, polypeptide 2 (RPS6KB2)
BC006105.1	C6orf134	341.391	83.1977	4.10337	0.00757576	Q9BRS1	Chromosome 6 open reading frame 134 (c6orf134)
BC006103.1	CLK3	174.295	73.9375	2.35733	0.00757576	P49761	CDC-like kinase 3 (CLK3)
BC006083.1	TDP1	212.085	69.8047	3.03827	0.030303	Q9NUW8	Tyrosyl-DNA phosphodiesterase 1 (TDP1)
BC005982.1	PPIA	659.966	59.705	11.0538	0.00108225	P62937	Peptidylprolyl isomerase A (cyclophilin A) (PPIA)
BC005955.1	C8orf53	1054.16	20.4758	51.4835	0.00108225	Q9BRU9	Chromosome 8 open reading frame 53 (c8orf53)
BC005889.2	PELO	353.217	122.492	2.88359	0.00757576	Q9BRX2	Pelota homolog (Drosophila) (PELO)
BC005840.2	SELS	661.041	59.8719	11.0409	0.00108225	Q9BQE4	Selenoprotein S (SELS)
BC005403.1	C11orf57	162.441	17.5259	9.2686	0.030303	Q6ZUT1	Uncharacterized protein c11orf57
BC005371.1	NAGK	205.209	68.7905	2.9831	0.030303	Q9UJ70	N-acetylglucosamine kinase (NAGK)
BC005305.1	COL4A6	221.438	126.089	1.7562	0.0400433	Q14031	Collagen, type IV, alpha 6 (COL4A6)
BC005298.1	CDK7	324.482	54.7641	5.92509	0.00757576	P50613	Cyclin-dependent kinase 7 (MO15 homolog, Xenopus laevis, cdk-activating kinase) (CDK7)
BC005248.1	EIF1AY	5608.38	27.0977	206.968	0.00108225	O14602	Eukaryotic translation initiation factor 1A, Y-linked (EIF1AY)
BC005043.1	MGC31957	788.066	96.6771	8.15153	0.00108225	Q9BSH9	Hypothetical protein MGC31957 (MGC31957)
BC005033.1	ACTN4	259.818	82.7808	3.13863	0.030303	O43707	Actinin, alpha 4 (ACTN4)
BC005026.1	SIRT6	455.657	18.4005	24.7634	0.00757576	Q8N6T7	Sirtuin (silent mating type information regulation 2 homolog) 6 (S. Cerevisiae) (SIRT6)
BC005004.1	FAM64A	518.138	38.7335	13.377	0.00108225	Q9BSJ6	Family with sequence similarity 64, member A (FAM64A)
BC004876.1	MCM10	399.853	45.5033	8.78733	0.00108225	Q7L590	Protein MCM10 homolog
BC004376.1	ANXA8L1	135.582	20.9261	6.47908	0.030303	P13928	Annexin A8 (ANXA8L1)
BC004346.1	THAP7	140.227	33.5509	4.17952	0.030303	Q9BT49	THAP domain containing 7 (THAP7)
BC004259.1	C14orf140	185.589	67.7946	2.73752	0.00757576	Q53FD0	Chromosome 14 open reading frame 140 (c14orf140)
BC004236.2	UBE2S	6739.93	29.1424	231.276	0.00108225	Q16763	Ubiquitin-conjugating enzyme E2S (UBE2S)
BC003566.1	ZNF24	585.112	172.664	3.38873	0.030303	P17028	Zinc finger protein 24 (ZNF24)
BC003548.1	POLL	226.105	16.795	13.4626	0.00757576	Q9UGP5	Polymerase (DNA directed), lambda (POLL)
BC003182.1	GYS1	395.389	84.5839	4.67452	0.030303	P13807	Glycogen synthase 1 (muscle) (GYS1)
BC003065.1	CDK2	272.676	96.045	2.83904	0.030303	P24941	Cell division protein kinase 2
BC002963.1	IGHM	967.843	196.848	4.9167	0.00108225	P01871	Immunoglobulin heavy constant mu (IGHM)
BC002921.2	PAK4	353.566	20.151	17.5458	0.00757576	O96013	P21(CDKN1A)-activated kinase 4 (PAK4)
BC002914.1	WIPF1	966.233	41.6664	23.1897	0.00108225	O43516	WAS/WASL-interacting protein family member 1
BC002880.1	CARS	217.353	28.4102	7.65053	0.030303	P49589	Cysteinyl-trna synthetase (CARS)
BC002859.1	ZNF434	252.174	99.3319	2.5387	0.00757576	Q9BU74	Zinc finger protein 434 (ZNF434)
BC002755.1	MKNK1	197.539	71.159	2.77603	0.00757576	Q9BUB5	MAP kinase-interacting serine/threonine-protein kinase 1
BC002733.2	C1orf77	240.21	23.2823	10.3173	0.00108225	Q9Y3Y2	Chromosome 1 open reading frame 77 (c1orf77)
BC002645.1	STX5	261.401	34.5051	7.57573	0.00108225	Q13190	Syntaxin 5 (STX5)
BC002606.1	PDZD4	271.777	16.4844	16.4869	0.030303	Q76G19	PDZ domain-containing protein 4
BC002509.1	PHF23	151.441	49.9068	3.03447	0.0400433	Q9BUL5	PHD finger protein 23
BC002493.1	TCF19	223.126	43.2261	5.16183	0.00757576	Q9Y242	Transcription factor 19 (SC1) (TCF19)
BC002488.1	SERBP1	933.139	31.0626	30.0406	0.00108225	Q8NC51	SERPINE1 mrna binding protein 1 (SERBP1)
BC002460.1	MRPS30	124.579	48.3547	2.57637	0.00757576	NA	Mitochondrial ribosomal protein S30 (MRPS30)
BC002448.2	ABLIM1	124.327	30.773	4.04014	0.030303	Q5JVV1	Actin binding LIM protein 1 (ABLIM1)
BC002424.1	ITM2C	202.558	52.0407	3.89229	0.00108225	Q9NQX7	Integral membrane protein 2C (ITM2C)
BC002369.1	PLK1	1241.87	45.2544	27.4419	0.00108225	P53350	Serine/threonine-protein kinase PLK1
BC001935.1	CDKN1A	316.359	56.5249	5.5968	0.00108225	P38936	Cyclin-dependent kinase inhibitor 1A (p21, Cip1) (CDKN1A)
BC001780.1	WBSCR22	831.906	70.6432	11.7762	0.00108225	O43709	Uncharacterized methyltransferase WBSCR22
BC001755.1	LMOD1	654.968	57.4277	11.4051	0.00757576	P29536	Leiomodin-1
BC001715.2	NDUFS7	199.794	66.0016	3.0271	0.0400433	O75251	NADH dehydrogenase (ubiquinone) Fe-S protein 7, 20kda (NADH-coenzyme Q reductase) (NDUFS7)
BC001662.1	MAPKAPK3	4285.03	32.8145	130.583	0.00108225	Q16644	MAP kinase-activated protein kinase 3
BC001553.1	CHMP2B	312.21	102.829	3.03621	0.00757576	Q9UQN3	Chromatin modifying protein 2B (CHMP2B)
BC001494.1	WDR57	344.11	13.7245	25.0726	0.030303	Q96DI7	WD repeat domain 57 (U5 snrnp specific) (WDR57)
BC001487.2	TARDBP	661.145	25.785	25.6407	0.00108225	Q13148	TAR DNA-binding protein 43
BC001419.1	MECR	165.374	50.265	3.29004	0.00757576	Q9BV79	Mitochondrial trans-2-enoyl-coa reductase (MECR)
BC001396.1	C9orf32	310.121	14.3593	21.5972	0.00108225	Q9BV86	Chromosome 9 open reading frame 32 (c9orf32)
BC001370.2	LIMS2	301.962	40.5276	7.45078	0.0400433	Q7Z4I7	LIM and senescent cell antigen-like domains 2 (LIMS2)
BC001327.1	IFRD2	264.156	96.2359	2.74488	0.030303	Q12894	Interferon-related developmental regulator 2 (IFRD2)
BC001304.1	PCLO	884.398	49.3779	17.9108	0.00108225	Q32P40	Piccolo (presynaptic cytomatrix protein) (PCLO)
BC001280.1	STK6	1739.27	54.1542	32.117	0.00108225	O14965	Serine/threonine-protein kinase 6
BC001247.1	LIMA1	210.796	74.3915	2.8336	0.00757576	Q9UHB6	LIM domain and actin-binding protein 1
BC001222.1	TRIM62	111.789	34.1648	3.27205	0.030303	Q9BVG3	Tripartite motif-containing 62 (TRIM62)
BC001184.1	ZNF574	112.502	23.033	4.88439	0.030303	Q6ZN55	Zinc finger protein 574 (ZNF574)
BC001152.1	GAS7	207.921	41.4398	5.01742	0.030303	O60861	Growth arrest-specific 7 (GAS7)
BC001132.1	DDX54	1181.96	46.9412	25.1797	0.00108225	Q8TDD1	DEAD (Asp-Glu-Ala-Asp) box polypeptide 54 (DDX54)
BC001120.1	LGALS3	186.48	33.5048	5.56577	0.030303	P17931	Lectin, galactoside-binding, soluble, 3 (LGALS3)
BC001052.2	RECQL	287.629	23.1531	12.4229	0.00108225	P46063	Recq protein-like (DNA helicase Q1-like) (RECQL)
BC000953.2	RIOK2	179.012	26.8221	6.67406	0.00757576	Q9BVS4	RIO kinase 2 (yeast) (RIOK2)
BC000934.2	EIF2S2	303.953	29.0992	10.4454	0.00757576	P20042	Eukaryotic translation initiation factor 2, subunit 2 beta, 38kda (EIF2S2)
BC000921.2	METTL5	185.697	32.4512	5.72234	0.030303	Q9NRN9	Methyltransferase like 5 (METTL5)
BC000903.2	HMGB2	200.639	21.1012	9.50842	0.030303	P26583	High mobility group protein B2
BC000877.1	AVPI1	252.098	11.2834	22.3422	0.030303	Q5T686	Arginine vasopressin-induced 1 (AVPI1)
BC000784.1	BIRC5	537.216	69.7426	7.70284	0.00108225	O15392	Baculoviral IAP repeat-containing 5 (survivin) (BIRC5)
BC000770.1	DIDO1	315.327	58.9079	5.35289	0.00757576	Q9BTC0	Death inducer-obliterator 1 (DIDO1)
BC000758.1	CCDC28A	4371.67	18.1767	240.509	0.00108225	Q8IWP9	Coiled-coil domain-containing protein 28A
BC000733.1	EIF3S4	334.345	69.4606	4.81344	0.00108225	O75821	Eukaryotic translation initiation factor 3, subunit G (EIF3S4)
BC000712.1	KIFC1	452.251	49.9131	9.06076	0.00108225	Q9BW19	Kinesin family member C1 (KIFC1)
BC000633.1	TTK	212.756	50.7429	4.19283	0.00108225	P33981	Dual specificity protein kinase TTK
BC000535.1	PPAN	825.76	28.9969	28.4775	0.00108225	Q9NQ55	Suppressor of SWI4 1 homolog
BC000522.1	SERPINF1	261.205	125.533	2.08077	0.0400433	P36955	Serpin peptidase inhibitor, clade F (alpha-2 antiplasmin, pigment epithelium derived factor), member 1 (SERPINF1)
BC000497.1	CAMKV	272.323	70.5091	3.86224	0.00757576	Q8NCB2	Cam kinase-like vesicle-associated protein
BC000442.1	AURKB	1015.14	69.1635	14.6773	0.00108225	Q96GD4	Serine/threonine-protein kinase 12
BC000381.2	TBPL1	851.288	26.5883	32.0174	0.00108225	P62380	TBP-like 1 (TBPL1)
BC000251.1	GSK3B	363.63	45.9372	7.9158	0.00108225	P49841	Glycogen synthase kinase-3 beta
BC000238.1	ANKZF1	259.104	59.1202	4.38266	0.0400433	Q9H8Y5	Ankyrin repeat and zinc finger domain containing 1 (ANKZF1)
BC000190.1	ZC3HC1	721.296	17.4367	41.3665	0.00757576	Q9BWJ8	Zinc finger, C3HC-type containing 1 (ZC3HC1)
BC000166.2	HTATIP	269.632	21.3055	12.6555	0.00108225	Q561W3	HIV-1 Tat interacting protein, 60kda (HTATIP)
BC000120.1	GTF2F1	159.288	17.909	8.89426	0.030303	P35269	General transcription factor IIF, polypeptide 1, 74kda (GTF2F1)
BC000108.1	WWP2	259.607	25.5912	10.1444	0.030303	O00308	WW domain containing E3 ubiquitin protein ligase 2 (WWP2)
BC000103.1	NCK2	191.23	68.8758	2.77645	0.00108225	O43639	NCK adaptor protein 2 (NCK2)
BC000044.1	SPIN2B	717.005	14.6602	48.9081	0.00757576	Q9BPZ2	Spindlin-2B

## Sheet: sheet 3
Table S1: 362 proteins targeted by both IgG and IgM autoAbs that are differentially expressed between SLE and NC by ProtoArray analyses
Database ID	Protein target	IgG autoAbs				Gene symbol	IgM autoAbs				SwissProt ID	Description
		Mean SLE	Mean NC	FC (SLE/NC)	P value		Mean SLE	Mean NC	FC (SLE/NC)	P value
BC000108.1	WWP2	149.954	46.0223	3.25829	0.030303	WWP2	259.607	25.5912	10.1444	0.030303	O00308	WW domain containing E3 ubiquitin protein ligase 2 (WWP2)
BC000190.1	ZC3HC1	275.727	38.7653	7.11273	0.030303	ZC3HC1	721.296	17.4367	41.3665	0.00757576	Q9BWJ8	Zinc finger, C3HC-type containing 1 (ZC3HC1)
BC000251.1	GSK3B	181.896	65.2265	2.78868	0.030303	GSK3B	363.63	45.9372	7.9158	0.00108225	P49841	Glycogen synthase kinase-3 beta
BC000442.1	AURKB	599.221	275.702	2.17343	0.030303	AURKB	1015.14	69.1635	14.6773	0.00108225	Q96GD4	Serine/threonine-protein kinase 12
BC000535.1	PPAN	327.388	53.0088	6.17612	0.00757576	PPAN	825.76	28.9969	28.4775	0.00108225	Q9NQ55	Suppressor of SWI4 1 homolog
BC000712.1	KIFC1	299.841	125.449	2.39014	0.00757576	KIFC1	452.251	49.9131	9.06076	0.00108225	Q9BW19	Kinesin family member C1 (KIFC1)
BC000733.1	EIF3S4	273.982	61.187	4.47778	0.030303	EIF3S4	334.345	69.4606	4.81344	0.00108225	O75821	Eukaryotic translation initiation factor 3, subunit G (EIF3S4)
BC000758.1	CCDC28A	1256.84	61.412	20.4658	0.00108225	CCDC28A	4371.67	18.1767	240.509	0.00108225	Q8IWP9	Coiled-coil domain-containing protein 28A
BC000770.1	DIDO1	310.718	109.269	2.8436	0.00757576	DIDO1	315.327	58.9079	5.35289	0.00757576	Q9BTC0	Death inducer-obliterator 1 (DIDO1)
BC001132.1	DDX54	409.1	64.9137	6.30221	0.0400433	DDX54	1181.96	46.9412	25.1797	0.00108225	Q8TDD1	DEAD (Asp-Glu-Ala-Asp) box polypeptide 54 (DDX54)
BC001184.1	ZNF574	163.383	28.3606	5.76092	0.030303	ZNF574	112.502	23.033	4.88439	0.030303	Q6ZN55	Zinc finger protein 574 (ZNF574)
BC001280.1	STK6	608.859	83.9821	7.24986	0.00757576	STK6	1739.27	54.1542	32.117	0.00108225	O14965	Serine/threonine-protein kinase 6
BC001304.1	PCLO	423.168	85.526	4.94783	0.030303	PCLO	884.398	49.3779	17.9108	0.00108225	Q32P40	Piccolo (presynaptic cytomatrix protein) (PCLO)
BC001327.1	IFRD2	232.513	88.9875	2.61287	0.030303	IFRD2	264.156	96.2359	2.74488	0.030303	Q12894	Interferon-related developmental regulator 2 (IFRD2)
BC001662.1	MAPKAPK3	1066.7	90.2858	11.8147	0.00108225	MAPKAPK3	4285.03	32.8145	130.583	0.00108225	Q16644	MAP kinase-activated protein kinase 3
BC001780.1	WBSCR22	419.859	60.8726	6.89733	0.00757576	WBSCR22	831.906	70.6432	11.7762	0.00108225	O43709	Uncharacterized methyltransferase WBSCR22
BC002369.1	PLK1	492.999	101.972	4.83465	0.00757576	PLK1	1241.87	45.2544	27.4419	0.00108225	P53350	Serine/threonine-protein kinase PLK1
BC002448.2	ABLIM1	350.514	109.484	3.20151	0.0400433	ABLIM1	124.327	30.773	4.04014	0.030303	Q5JVV1	Actin binding LIM protein 1 (ABLIM1)
BC002488.1	SERBP1	381.386	79.617	4.79026	0.00757576	SERBP1	933.139	31.0626	30.0406	0.00108225	Q8NC51	SERPINE1 mrna binding protein 1 (SERBP1)
BC002733.2	C1orf77	229.698	36.7494	6.25039	0.030303	C1orf77	240.21	23.2823	10.3173	0.00108225	Q9Y3Y2	Chromosome 1 open reading frame 77 (c1orf77)
BC002921.2	PAK4	217.416	50.6167	4.29534	0.030303	PAK4	353.566	20.151	17.5458	0.00757576	O96013	P21(CDKN1A)-activated kinase 4 (PAK4)
BC004236.2	UBE2S	1825.92	109.629	16.6554	0.00757576	UBE2S	6739.93	29.1424	231.276	0.00108225	Q16763	Ubiquitin-conjugating enzyme E2S (UBE2S)
BC004876.1	MCM10	219.688	97.2316	2.25943	0.030303	MCM10	399.853	45.5033	8.78733	0.00108225	Q7L590	Protein MCM10 homolog
BC005248.1	EIF1AY	1585.41	102.45	15.475	0.00108225	EIF1AY	5608.38	27.0977	206.968	0.00108225	O14602	Eukaryotic translation initiation factor 1A, Y-linked (EIF1AY)
BC005840.2	SELS	253.773	54.7611	4.63417	0.030303	SELS	661.041	59.8719	11.0409	0.00108225	Q9BQE4	Selenoprotein S (SELS)
BC005982.1	PPIA	303.785	95.6118	3.17728	0.030303	PPIA	659.966	59.705	11.0538	0.00108225	P62937	Peptidylprolyl isomerase A (cyclophilin A) (PPIA)
BC006103.1	CLK3	175.822	48.3503	3.63642	0.030303	CLK3	174.295	73.9375	2.35733	0.00757576	P49761	CDC-like kinase 3 (CLK3)
BC006177.1	MTA1	222.706	32.5099	6.8504	0.030303	MTA1	294.28	24.968	11.7863	0.030303	Q13330	Metastasis-associated protein MTA1
BC006318.1	EPB49	417.173	94.2633	4.42561	0.030303	EPB49	396.208	44.4782	8.90791	0.00757576	Q08495	Erythrocyte membrane protein band 4.9 (dematin) (EPB49)
BC006323.1	ABCB7	545.215	59.6677	9.13751	0.030303	ABCB7	151.425	53.0807	2.85273	0.030303	O75027	ATP-binding cassette, sub-family B (MDR/TAP), member 7 (ABCB7)
BC006423.1	AURKA	989.577	116.813	8.47143	0.00757576	AURKA	3438.94	51.598	66.6486	0.00108225	O14965	Serine/threonine-protein kinase 6
BC007228.1	CSAG3A	950.437	72.7715	13.0606	0.00108225	CSAG3A	3657.33	29.3049	124.803	0.00108225	Q96IU8	CSAG family, member 3A (CSAG3A)
BC008808.2	ERCC6L	150.81	56.1062	2.68794	0.030303	ERCC6L	228.35	71.4053	3.19795	0.0400433	Q96H93	Excision repair cross-complementing rodent repair deficiency, complementation group 6-like (ERCC6L)
BC008902.2	GCC1	532.954	64.1641	8.30612	0.00757576	GCC1	1682.29	23.4866	71.6277	0.00108225	Q96CN9	GRIP and coiled-coil domain-containing protein 1
BC009108.1	MCM10	263.699	124.768	2.11352	0.00757576	MCM10	588.725	69.9223	8.4197	0.00108225	Q7L590	Cdna clone IMAGE:3451214 (MCM10)
BC009348.2	CIRH1A	638.331	82.6766	7.72083	0.00108225	CIRH1A	1954.96	46.0179	42.4827	0.00108225	Q969X6	Cirrhosis, autosomal recessive 1A (cirhin) (CIRH1A)
BC009623.1	NPM1	429.556	45.9944	9.33931	0.00757576	NPM1	1622.14	29.3858	55.2015	0.00108225	A8K3N7	Nucleophosmin (nucleolar phosphoprotein B23, numatrin) (NPM1)
BC010467.1	N/A	553.669	65.8909	8.40282	0.00757576	N/A	2054.61	17.2947	118.8	0.00108225	NA	Cdna clone MGC:17410 IMAGE:4156035, complete cds
BC010501.1	CTNND1	363.524	46.8686	7.75624	0.030303	CTNND1	1294.49	22.7927	56.7943	0.00108225	O60716	Catenin delta-1
BC010919.1	RPL35	577.339	33.8779	17.0417	0.00757576	RPL35	1813.64	21.1996	85.5509	0.00108225	P42766	Ribosomal protein L35 (RPL35)
BC010947.1	SRP19	969.697	65.5438	14.7946	0.00108225	SRP19	3785.43	21.5451	175.698	0.00108225	P09132	Signal recognition particle 19kda (SRP19)
BC011668.1	CSNK2A1	347.477	35.6379	9.75021	0.00757576	CSNK2A1	1062.98	16.5858	64.0894	0.00108225	P68400	Casein kinase II subunit alpha
BC011707.1	NRBF2	1462.72	128.417	11.3904	0.00757576	NRBF2	743.027	97.0972	7.6524	0.00108225	Q96F24	Nuclear receptor binding factor 2 (NRBF2)
BC012109.1	HOMER2	568.279	370.24	1.53489	0.00757576	HOMER2	736.188	129.197	5.6982	0.00757576	Q9NSB8	Homer homolog 2 (Drosophila) (HOMER2)
BC012472.1	UBD	723.633	72.8794	9.92919	0.00757576	UBD	1815	34.3939	52.7711	0.00108225	O15205	Ubiquitin D (UBD)
BC012760.2	GSK3B	635.019	48.4801	13.0985	0.00757576	GSK3B	2142.75	24.3125	88.1337	0.00108225	P49841	Glycogen synthase kinase-3 beta
BC013009.1	ZMYM3	651.962	80.638	8.08505	0.00108225	ZMYM3	495.902	68.6224	7.22654	0.00757576	Q14202	Zinc finger, MYM-type 3 (ZMYM3)
BC013396.2	TTN	3508	46.5737	75.3215	0.030303	TTN	148.163	26.4122	5.60962	0.030303	Q8WZ42	Titin
BC013437.1	MEF2A	153.328	35.5656	4.31112	0.030303	MEF2A	257.459	35.7231	7.20709	0.030303	Q02078	Myocyte enhancer factor 2A (MEF2A)
BC013900.1	C12orf41	303.172	91.0815	3.32858	0.030303	C12orf41	207.18	108.662	1.90665	0.0400433	Q9H9L4	Chromosome 12 open reading frame 41 (c12orf41)
BC014020.1	BAIAP2	227.686	87.8974	2.59036	0.030303	BAIAP2	190.616	39.895	4.77793	0.00757576	Q9UQB8	BAI1-associated protein 2 (BAIAP2)
BC014260.2	PARP3	190.949	38.5088	4.95857	0.00757576	PARP3	162.459	42.2036	3.8494	0.00757576	Q9Y6F1	Poly (ADP-ribose) polymerase family, member 3 (PARP3)
BC014452.1	N/A	397.39	177.236	2.24215	0.030303	N/A	470.066	43.7687	10.7398	0.00108225	Q96CB2	Cdna clone IMAGE:4903661, complete cds
BC014924.1	KIF2C	200.447	90.8606	2.20609	0.0400433	KIF2C	409.835	62.5111	6.55619	0.00757576	Q99661	Kinesin family member 2C (KIF2C)
BC014969.1	ATF6	165.73	44.4257	3.73051	0.030303	ATF6	356.647	36.9823	9.64372	0.030303	P18850	Activating transcription factor 6 (ATF6)
BC015586.2	LAMC1	462.955	53.6142	8.63494	0.030303	LAMC1	1390.34	26.6343	52.201	0.00108225	Q96BH6	Laminin, gamma 1 (formerly LAMB2) (LAMC1)
BC016330.1	RAD51AP1	1051.86	265.183	3.96655	0.00757576	RAD51AP1	1034.03	121.304	8.52424	0.00108225	Q96B01	RAD51 associated protein 1 (RAD51AP1)
BC017114.1	OBFC2A	278.836	56.4588	4.93874	0.00757576	OBFC2A	551.482	30.3642	18.1622	0.00108225	Q96AH0	Oligonucleotide/oligosaccharide-binding fold containing 2A (OBFC2A)
BC017269.2	C10orf47	1823.34	110.138	16.5551	0.030303	C10orf47	253.028	59.3835	4.26091	0.030303	Q86WR7	Chromosome 10 open reading frame 47 (c10orf47)
BC018823.2	SFRS5	285	22.8677	12.463	0.030303	SFRS5	629.007	20.3438	30.9189	0.00108225	Q13243	Splicing factor, arginine/serine-rich 5 (SFRS5)
BC019039.2	RGS3	418.476	55.5774	7.5296	0.00757576	RGS3	1436.08	47.818	30.0321	0.00108225	P49796	Regulator of G-protein signaling 3
BC020555.1	SERBP1	278.164	58.6707	4.74111	0.00757576	SERBP1	649.329	25.3802	25.5841	0.00108225	Q8NC51	SERPINE1 mrna binding protein 1 (SERBP1)
BC020647.1	CCDC59	306.629	35.54	8.62772	0.030303	CCDC59	805.508	20.3045	39.6714	0.00108225	Q9P031	Coiled-coil domain containing 59 (CCDC59)
BC020712.1	POU5F1	171.542	64.6595	2.65301	0.030303	POU5F1	252.458	59.8942	4.21507	0.00108225	Q01860	POU domain, class 5, transcription factor 1
BC020972.1	CSNK1G2	451.169	57.0934	7.9023	0.00757576	CSNK1G2	1343.11	30.5892	43.9081	0.00108225	P78368	Casein kinase I isoform gamma-2
BC021174.1	LOC728492	911.413	74.5585	12.2241	0.00108225	LOC728492	3044.03	23.4634	129.735	0.00108225	Q32P76	Small EDRK-rich factor 1
BC021282.1	ZNF444	462.068	59.0294	7.82777	0.00757576	ZNF444	359.799	66.4382	5.41555	0.00757576	Q8N0Y2	Zinc finger protein 444
BC021561.1	SUPT16H	596.493	54.9333	10.8585	0.00108225	SUPT16H	2022.91	31.8737	63.4664	0.00108225	Q9Y5B9	FACT complex subunit SPT16
BC022325.1	PHC3	4412.51	22.6039	195.21	0.00757576	PHC3	602.577	29.4298	20.4751	0.00757576	Q8NDX5	Polyhomeotic homolog 3 (Drosophila) (PHC3)
BC022361.1	C14orf111	616.065	46.8099	13.161	0.00108225	C14orf111	2323.87	27.1346	85.6422	0.00108225	Q5RFQ0	Rrna-processing protein FCF1 homolog
BC022524.1	FGF12	776.471	62.6341	12.3969	0.00108225	FGF12	2491.3	17.8401	139.646	0.00108225	P61328	Fibroblast growth factor 12 (FGF12)
BC022816.1	SNRPA1	10291.9	50.6893	203.04	0.00108225	SNRPA1	3739.41	12.3864	301.896	0.00108225	P09661	Snrpa2
BC024254.1	ABI1	413.588	58.1149	7.11674	0.00757576	ABI1	103.224	24.0854	4.28573	0.030303	Q5T2R7	Abl-interactor 1 (ABI1)
BC025700.1	AFF4	616.579	183.942	3.35204	0.00757576	AFF4	1407.32	57.4579	24.493	0.00108225	Q9UHB7	AF4/FMR2 family, member 4 (AFF4)
BC026104.2	PDCD4	130.068	39.648	3.28057	0.030303	PDCD4	289.549	26.4901	10.9305	0.030303	Q53EL6	Programmed cell death 4 (neoplastic transformation inhibitor) (PDCD4)
BC027607.1	ZC3H14	178.139	36.6323	4.86289	0.00757576	ZC3H14	202.401	42.2235	4.79357	0.00757576	Q8NCT6	Zinc finger CCCH-type containing 14 (ZC3H14)
BC027951.1	CASS4	510.106	116.201	4.38984	0.030303	CASS4	389.148	137.588	2.82836	0.0400433	Q9NQ75	Cas scaffolding protein family member 4
BC028711.2	RP13-36C9.3	391.363	70.8165	5.52643	0.00757576	RP13-36C9.3	972.001	49.388	19.6809	0.00108225	A8K842	Cancer/testis antigen CT45-3 (CT45-3)
BC028723.1	CSNK1A1L	157.293	44.1505	3.56266	0.030303	CSNK1A1L	171.825	39.3491	4.36668	0.00757576	Q8N752	Casein kinase 1, alpha 1-like (CSNK1A1L)
BC029220.1	SOX5	185.423	100.294	1.84879	0.030303	SOX5	133.204	58.0798	2.29347	0.0400433	P35711	Transcription factor SOX-5
BC029382.1	AGGF1	396.942	133.037	2.9837	0.030303	AGGF1	608.957	49.6222	12.2719	0.00108225	Q8N302	Angiogenic factor with G patch and FHA domains 1
BC029524.1	CCDC46	285.848	90.4782	3.15931	0.030303	CCDC46	286.415	93.1262	3.07556	0.0400433	Q8N8E3	Coiled-coil domain-containing protein 46
BC029760.1	OTUD6B	616.85	76.8121	8.03063	0.00757576	OTUD6B	1547.19	34.2814	45.1319	0.00108225	Q8N6M0	OTU domain containing 6B (OTUD6B)
BC029796.1	LOC116349	274.276	152.836	1.79458	0.00757576	LOC116349	242.82	55.7869	4.35264	0.00108225	Q96CR9	Hypothetical protein BC014011 (LOC116349)
BC030020.2	DDX55	383.214	37.2047	10.3002	0.030303	DDX55	1251.02	24.2128	51.6678	0.00108225	Q8NHQ9	DEAD (Asp-Glu-Ala-Asp) box polypeptide 55 (DDX55)
BC030711.2	C2orf13	182.281	43.4755	4.19272	0.00757576	C2orf13	159.393	51.8057	3.07675	0.030303	Q8IW19	Aprataxin and PNK-like factor
BC031549.1	CLK1	206.429	67.9399	3.0384	0.00757576	CLK1	314.873	100.118	3.14502	0.00757576	P49759	CDC-like kinase 1 (CLK1)
BC031650.1	SH3RF2	1568.39	515.001	3.04541	0.00757576	SH3RF2	690.942	105.807	6.53024	0.00108225	Q8TEC5	Putative E3 ubiquitin-protein ligase SH3RF2
BC031691.2	SLAIN2	1152.93	329.746	3.49643	0.00757576	SLAIN2	1930.25	91.0812	21.1926	0.00108225	A8MSR2	SLAIN motif family, member 2 (SLAIN2)
BC031821.1	SCRN3	197.495	71.7827	2.75129	0.0400433	SCRN3	490.006	44.2654	11.0697	0.00108225	Q0VDG4	Secernin-3
BC032124.1	BRD3	258.281	57.1226	4.52152	0.00757576	BRD3	459.77	34.7397	13.2347	0.00108225	Q15059	Bromodomain containing 3 (BRD3)
BC032382.1	LOC729751	146.75	49.7606	2.94911	0.030303	LOC729751	195.353	54.2819	3.59887	0.030303	Q8N0T0	Similar to pleckstrin homology domain containing, family M (with RUN domain) member 1; adapter protein 162, mrna, complete cds.
BC032485.1	AIFM3	238.967	64.7954	3.68802	0.030303	AIFM3	300.764	55.7356	5.39626	0.00108225	Q96NN9	Apoptosis-inducing factor, mitochondrion-associated, 3 (AIFM3)
BC032508.1	PNMAL1	208.951	49.5851	4.21399	0.030303	PNMAL1	376.951	46.4643	8.11268	0.00108225	Q5U638	PNMA-like 1, mrna (cdna clone MGC:45422 IMAGE:5246377), complete cds
BC032587.1	TULP3	194.773	49.7206	3.91735	0.00757576	TULP3	222.56	46.1	4.82776	0.00757576	O75386	Tubby like protein 3 (TULP3)
BC032844.1	AGGF1	464.737	75.4638	6.15842	0.030303	AGGF1	265.682	91.1594	2.91448	0.030303	Q8N302	Angiogenic factor with G patch and FHA domains 1
BC032851.2	CBLB	379.093	95.7752	3.95815	0.030303	CBLB	299.474	185.261	1.6165	0.0400433	Q13191	Cas-Br-M (murine) ecotropic retroviral transforming sequence b (CBLB)
BC032852.2	MAGEB4	417.765	72.1975	5.78642	0.00757576	MAGEB4	666.527	31.8876	20.9024	0.00108225	O15481	Melanoma antigen family B, 4 (MAGEB4)
BC033308.1	DZIP1L	328.91	75.5633	4.35277	0.030303	DZIP1L	203.441	58.554	3.47442	0.030303	Q8IYY4	DAZ interacting protein 1-like (DZIP1L)
BC033708.1	RALGPS1	11543.7	305.1	37.8356	0.00757576	RALGPS1	6312.99	354.717	17.7973	0.00757576	Q8N4S6	Ral GEF with PH domain and SH3 binding motif 1 (RALGPS1)
BC033856.1	LARP1	3116.67	39.0597	79.7925	0.00108225	LARP1	1026.18	20.8246	49.2771	0.00108225	Q6PKG0	La ribonucleoprotein domain family, member 1 (LARP1)
BC034435.1	ZC3H3	469.424	57.6301	8.14546	0.00757576	ZC3H3	845.179	59.6593	14.1668	0.00108225	Q8IXZ2	Zinc finger CCCH-type containing 3 (ZC3H3)
BC035021.1	RNF190	185.137	65.3535	2.83285	0.030303	RNF190	201.038	57.7814	3.4793	0.030303	Q8NA82	Membrane-associated ring finger (C3HC4) 10 (RNF190)
BC036056.1	FANCM	292.08	79.3295	3.68186	0.00757576	FANCM	726.767	40.0379	18.152	0.00108225	Q8IYD8	Fanconi anemia, complementation group M (FANCM)
BC036077.1	GSPT2	176.266	39.4015	4.47358	0.030303	GSPT2	263.576	31.7989	8.28886	0.00108225	Q8IYD1	G1 to S phase transition 2 (GSPT2)
BC036365.1	C10orf81	143.962	48.043	2.99653	0.030303	C10orf81	538.953	27.3741	19.6884	0.030303	Q5SXH7	PH domain-containing protein c10orf81
BC036434.1	VRK2	322.278	89.3309	3.60769	0.030303	VRK2	930.974	75.4432	12.3401	0.00108225	Q86Y07	Serine/threonine-protein kinase VRK2
BC037311.1	CACNB1	225.065	45.5987	4.93577	0.030303	CACNB1	479.29	28.1724	17.0128	0.00108225	Q02641	Voltage-dependent L-type calcium channel subunit beta-1
BC038976.1	ARHGAP15	387.117	74.318	5.20892	0.00757576	ARHGAP15	1019.48	41.4211	24.6126	0.00108225	Q53QZ3	Rho gtpase-activating protein 15
BC039832.1	PPHLN1	292.145	70.9218	4.11925	0.00757576	PPHLN1	330.609	115.627	2.85927	0.0400433	Q8NEY8	Periphilin 1 (PPHLN1)
BC040106.1	HSPC111	509.832	49.262	10.3494	0.00108225	HSPC111	1831.07	21.6415	84.6094	0.00108225	Q9Y3C1	Hypothetical protein HSPC111 (HSPC111)
BC040946.1	HSPC148	195.491	46.1242	4.23837	0.00757576	HSPC148	255.493	36.8886	6.92606	0.00757576	Q9P013	CWC15 homolog (S. Cerevisiae) (HSPC148)
BC042608.1	FAM90A1	188.3	105.642	1.78243	0.030303	FAM90A1	149.155	44.0523	3.38587	0.00757576	Q86YD7	Family with sequence similarity 90, member A1 (FAM90A1)
BC047536.1	SCEL	619.239	377.097	1.64212	0.030303	SCEL	522.392	142.01	3.67856	0.00757576	O95171	Sciellin (SCEL)
BC048299.1	SPATS2	472.124	108.988	4.33191	0.00757576	SPATS2	934.144	38.0408	24.5564	0.00108225	A8K8G9	Spermatogenesis associated, serine-rich 2 (SPATS2)
BC048970.1	TTLL7	547.932	59.159	9.26202	0.00108225	TTLL7	1862.94	33.6006	55.4437	0.00108225	Q6ZT98	Tubulin tyrosine ligase-like family, member 7 (TTLL7)
BC050434.1	FLJ10154	197.126	44.465	4.43328	0.00757576	FLJ10154	327.985	43.075	7.61429	0.00108225	Q9NWB6	Hypothetical protein FLJ10154 (FLJ10154)
BC051698.1	INTU	136.985	70.4228	1.94518	0.030303	INTU	258.296	69.3751	3.72317	0.00108225	Q9ULD6	Inturned planar cell polarity effector homolog (Drosophila) (INTU)
BC052805.1	EPB49	230.071	46.6957	4.92703	0.030303	EPB49	165.3	19.5963	8.43527	0.030303	A8K0T5	Erythrocyte membrane protein band 4.9 (dematin) (EPB49)
BC053866.1	EDN3	249.182	53.1398	4.68917	0.030303	EDN3	384.299	69.1759	5.55539	0.00757576	P14138	Endothelin 3 (EDN3)
BC056508.1	VCY	703.904	56.616	12.433	0.00108225	VCY	2447.96	17.136	142.855	0.00108225	O14598	Variable charge, Y-linked 1B (VCY)
BC059947.1	CSAG1	351.568	84.6957	4.15095	0.00757576	CSAG1	832.259	44.5578	18.6782	0.00108225	Q6PB30	Chondrosarcoma associated gene 1 (CSAG1)
BC060818.1	SNAP91	1839.82	50.9238	36.1289	0.00757576	SNAP91	239.847	55.5148	4.32041	0.00757576	NA	Synaptosomal-associated protein, 91kda homolog (mouse) (SNAP91)
BC063275.1	EIF2C1	3663.6	29.6445	123.584	0.00108225	EIF2C1	863.165	24.857	34.7252	0.00108225	Q9UL18	Eukaryotic translation initiation factor 2C, 1 (EIF2C1)
BC063681.1	MAGEA2	274.604	76.4932	3.58991	0.0400433	MAGEA2	232.645	73.9152	3.14745	0.00757576	P43356	Melanoma-associated antigen 2
BC064840.1	HDAC7	292.311	113.408	2.5775	0.030303	HDAC7	222.044	71.6881	3.09736	0.0400433	Q8WUI4	Histone deacetylase 7
BC064984.1	ASXL1	1211.12	74.8951	16.1708	0.00108225	ASXL1	4904.76	22.1068	221.867	0.00108225	Q8IXJ9	Additional sex combs like 1 (Drosophila) (ASXL1)
BC065370.1	C20orf112	199.547	61.6631	3.23609	0.030303	C20orf112	306.862	71.9709	4.26369	0.00757576	Q96MY1	Chromosome 20 open reading frame 112 (c20orf112)
BC066958.1	SFRS2	542.919	124.927	4.34591	0.030303	SFRS2	708.53	60.2293	11.7639	0.00108225	Q6NXQ0	Splicing factor, arginine/serine-rich 2, mrna (cdna clone MGC:87440 IMAGE:4837392), complete cds
BC067755.1	KCTD18	280.714	105.512	2.66049	0.030303	KCTD18	454.16	54.6265	8.31392	0.00108225	Q6PI47	Potassium channel tetramerisation domain containing 18 (KCTD18)
BC070154.1	HMGN1	493.373	45.7398	10.7865	0.00757576	HMGN1	1640.35	22.2526	73.7147	0.00108225	P05114	Non-histone chromosomal protein HMG-14
BC092474.1	PRR16	1440.47	467.532	3.08101	0.030303	PRR16	1247.41	181.529	6.87171	0.00757576	Q569H4	Proline-rich protein 16
BC093051.1	CIP29	257.304	45.4476	5.66155	0.030303	CIP29	654.095	20.0837	32.5684	0.00108225	P82979	Nuclear protein Hcc-1
BC093990.1	SUDS3	688.928	80.0432	8.60695	0.030303	SUDS3	2704.83	22.838	118.436	0.00108225	Q9H7L9	Sin3 histone deacetylase corepressor complex component SDS3
BC094719.1	ARHGAP12	256.276	99.9568	2.56387	0.030303	ARHGAP12	441.531	69.0828	6.39134	0.00108225	Q8IWW6	Rho gtpase-activating protein 12
BC096165.1	TNNI3	251.501	58.7606	4.28008	0.030303	TNNI3	472.377	39.6715	11.9072	0.00108225	P19429	Troponin I, cardiac muscle
BC096708.1	WIT1	323.554	81.4609	3.9719	0.00757576	WIT1	723.754	48.6701	14.8706	0.00108225	Q06250	Wilms tumor-associated protein
BC099907.1	GTF2I	469.036	135.825	3.45325	0.00757576	GTF2I	839.387	41.6203	20.1677	0.00108225	P78347	General transcription factor II-I
BC103812.1	ALKBH3	393.737	75.93	5.18552	0.00757576	ALKBH3	841.339	38.075	22.0969	0.00108225	Q96Q83	Alpha-ketoglutarate-dependent dioxygenase alkb homolog 3
NM_000983.3	RPL22	1012.5	69.083	14.6563	0.00108225	RPL22	3631.7	27.3724	132.677	0.00108225	P35268	60S ribosomal protein L22
NM_000984.2	RPL23A	678.111	41.4031	16.3783	0.00108225	RPL23A	2541.95	21.9201	115.965	0.00108225	P62750	Ribosomal protein L23a (RPL23A)
NM_001001550.1	GRB10	232.754	106.423	2.18706	0.030303	GRB10	295.113	65.3342	4.51697	0.030303	Q13322	Growth factor receptor-bound protein 10 (GRB10), transcript variant 3
NM_001001711.1	DDI1	522.854	100.827	5.18564	0.0400433	DDI1	365.593	100.175	3.64954	0.030303	Q8WTU0	Protein DDI1 homolog 1
NM_001009613.1	SPANXN4	810.121	52.0421	15.5666	0.00108225	SPANXN4	3147.55	20.6522	152.408	0.00108225	Q5MJ08	Sperm protein associated with the nucleus on the X chromosome N4
NM_001014.2	RPS10	243.509	31.0341	7.8465	0.030303	RPS10	767.677	15.1145	50.7906	0.00108225	P46783	Ribosomal protein S10 (RPS10)
NM_001017417.1	CT45A1	395.952	86.7567	4.56393	0.0400433	CT45A1	724.301	80.736	8.97122	0.00108225	A8K842	Cancer/testis antigen family 45, member A1 (CT45A1), mrna.
NM_001017926.1	ZHX1	310.997	88.4145	3.51749	0.030303	ZHX1	503.956	46.9147	10.742	0.00108225	Q9UKY1	Zinc fingers and homeoboxes protein 1
NM_001030002.1	GRB7	398.531	108.923	3.65882	0.030303	GRB7	685.931	89.6153	7.65418	0.00108225	Q14451	Growth factor receptor-bound protein 7
NM_001031.4	RPS28	861.228	68.5927	12.5557	0.00757576	RPS28	3055.2	23.8465	128.12	0.00108225	P62857	40S ribosomal protein S28
NM_001032293.1	ZNF207	4428.76	241.331	18.3514	0.00108225	ZNF207	1080.76	159.908	6.75867	0.00108225	Q59G94	Zinc finger protein 207 (ZNF207), transcript variant 2
NM_001040633.1	PRKAG2	265.989	108.605	2.44915	0.030303	PRKAG2	373.492	68.8757	5.4227	0.00108225	Q9UGJ0	Protein kinase, AMP-activated, gamma 2 non-catalytic subunit (PRKAG2), transcript variant c, mrna.
NM_001277.1	CHKA	705.667	107.195	6.58304	0.030303	CHKA	689.244	206.956	3.33039	0.00757576	P35790	Choline kinase alpha (CHKA), transcript variant 1
NM_001641.2	APEX1	1296.99	77.6775	16.6971	0.00108225	APEX1	4563.83	25.1482	181.477	0.00108225	P27695	APEX nuclease (multifunctional DNA repair enzyme) 1 (APEX1), transcript variant 1
NM_001697.1	ATP5O	170.762	56.6922	3.0121	0.030303	ATP5O	316.45	24.971	12.6727	0.00108225	P48047	ATP synthase, H+ transporting, mitochondrial F1 complex, O subunit (oligomycin sensitivity conferring protein) (ATP5O), nuclear gene encoding mitochondrial protein
NM_001894.2	CSNK1E	219.27	46.3888	4.72678	0.00757576	CSNK1E	472.82	30.2355	15.6379	0.00108225	P49674	Casein kinase 1, epsilon (CSNK1E), transcript variant 2
NM_001895.1	CSNK2A1	452.228	42.0406	10.7569	0.00757576	CSNK2A1	1272.63	20.0392	63.5068	0.00108225	P19139	Casein kinase 2, alpha 1 polypeptide (CSNK2A1), transcript variant 2
NM_001896.2	CSNK2A2	1199.94	68.7682	17.449	0.00108225	CSNK2A2	4170.06	31.9819	130.388	0.00108225	P19784	Casein kinase 2, alpha prime polypeptide (CSNK2A2)
NM_001966.2	EHHADH	881.798	58.7416	15.0115	0.00108225	EHHADH	2923.98	19.5986	149.193	0.00108225	Q08426	Peroxisomal bifunctional enzyme
NM_001997.2	FAU	480.895	65.9082	7.29644	0.00757576	FAU	1710.06	29.6787	57.6193	0.00108225	P35544	Finkel-Biskis-Reilly murine sarcoma virus (FBR-musv) ubiquitously expressed (FAU)
NM_002013.2	FKBP3	763.827	64.4149	11.8579	0.00757576	FKBP3	2845.05	20.4711	138.979	0.00108225	Q00688	FK506 binding protein 3, 25kda (FKBP3)
NM_002095.1	GTF2E2	340.255	63.5149	5.35708	0.00757576	GTF2E2	1000.38	21.0203	47.5909	0.00108225	P29084	General transcription factor IIE, polypeptide 2, beta 34kda (GTF2E2)
NM_002128.2	HMGB1	285.695	24.9245	11.4624	0.030303	HMGB1	1035.14	11.406	90.7542	0.00108225	P09429	High-mobility group box 1 (HMGB1)
NM_002129.2	HMGB2	460.238	47.7898	9.63047	0.00757576	HMGB2	1642.25	16.4191	100.021	0.00108225	P26583	High-mobility group box 2 (HMGB2)
NM_002135.3	NR4A1	326.748	135.465	2.41204	0.030303	NR4A1	451.611	152.942	2.95283	0.0400433	P22736	Nuclear receptor subfamily 4, group A, member 1 (NR4A1), transcript variant 1
NM_002136.1	HNRPA1	608.657	58.7875	10.3535	0.00108225	HNRPA1	2240.61	20.3493	110.108	0.00108225	A8K4Z8	Heterogeneous nuclear ribonucleoprotein A1 (HNRNPA1), transcript variant 1
NM_002677.1	PMP2	502.633	45.2733	11.1022	0.00108225	PMP2	1846.26	17.3936	106.146	0.00108225	P02689	Peripheral myelin protein 2 (PMP2)
NM_002690.1	POLB	469.343	40.6704	11.5402	0.00108225	POLB	1616.56	18.6508	86.6751	0.00108225	P06746	Polymerase (DNA directed), beta (POLB)
NM_002714.2	PPP1R10	338.655	107.96	3.13685	0.030303	PPP1R10	283.448	38.4147	7.37862	0.00757576	Q96QC0	Protein phosphatase 1, regulatory (inhibitor) subunit 10 (PPP1R10)
NM_002904.4	RDBP	359.316	46.3853	7.74634	0.00757576	RDBP	466.488	32.98	14.1445	0.00108225	P18615	RD RNA binding protein (RDBP)
NM_002938.2	RNF4	533.836	92.4418	5.77483	0.00757576	RNF4	1603.99	68.2142	23.514	0.00108225	P78317	Ring finger protein 4 (RNF4)
NM_002945.2	RPA1	368.322	117.018	3.14756	0.00757576	RPA1	273.581	56.0131	4.88422	0.00108225	P27694	Replication protein A1, 70kda (RPA1)
NM_003089.4	SNRP70	4041.74	27.8687	145.028	0.00108225	SNRP70	1168.22	26.6057	43.9086	0.00108225	P08621	Small nuclear ribonucleoprotein 70kda polypeptide (RNP antigen) (SNRP70)
NM_003092.3	SNRPB2	9966.72	36.1103	276.008	0.00757576	SNRPB2	5150.03	35.6409	144.498	0.00108225	P08579	Small nuclear ribonucleoprotein polypeptide B'' (SNRPB2), transcript variant 1
NM_003093.1	SNRPC	13265.9	366.924	36.1545	0.00108225	SNRPC	5734.01	175.84	32.6093	0.00108225	P09234	Small nuclear ribonucleoprotein polypeptide C (SNRPC)
NM_003135.1	SRP19	1261.83	71.3301	17.69	0.00757576	SRP19	5061.71	22.6594	223.383	0.00108225	P09132	Signal recognition particle 19 kda protein
NM_003295.1	TPT1	561.751	42.4978	13.2183	0.00757576	TPT1	1833.05	16.078	114.01	0.00108225	P13693	Tumor protein, translationally-controlled 1 (TPT1)
NM_003384.1	VRK1	1490.73	78.1187	19.0829	0.00108225	VRK1	4839.94	20.6545	234.329	0.00108225	Q99986	Vaccinia related kinase 1 (VRK1)
NM_003516.2	HIST2H2AA3	411.893	58.8836	6.99504	0.030303	HIST2H2AA3	1231.74	39.1173	31.4883	0.00108225	Q6FI13	Histone cluster 2, h2aa3 (HIST2H2AA3)
NM_003517.2	HIST2H2AC	398.851	52.922	7.53659	0.00757576	HIST2H2AC	1427.17	26.0959	54.6896	0.00108225	Q16777	Histone cluster 2, h2ac (HIST2H2AC)
NM_003524.2	HIST1H2BH	276.499	38.7481	7.13581	0.00757576	HIST1H2BH	922.258	22.7781	40.4888	0.00108225	Q93079	Histone H2B type 1-H
NM_003584.1	DUSP11	151.68	33.0604	4.58796	0.030303	DUSP11	272.199	32.9741	8.25494	0.00108225	O75319	RNA/RNP complex-1-interacting phosphatase
NM_003600.1	AURKA	721.463	56.9472	12.669	0.00108225	AURKA	2313.4	24.8411	93.1279	0.00108225	O14965	Aurora kinase A (AURKA), transcript variant 2
NM_003609.2	HIRIP3	279.367	51.0528	5.47211	0.00757576	HIRIP3	257.051	54.845	4.68686	0.030303	Q9BW71	HIRA interacting protein 3 (HIRIP3)
NM_003668.2	MAPKAPK5	757.25	81.9292	9.24274	0.00108225	MAPKAPK5	327.288	19.1568	17.0847	0.00757576	Q8IW41	Mitogen-activated protein kinase-activated protein kinase 5 (MAPKAPK5), transcript variant 1
NM_003688.1	CASK	591.932	78.4768	7.54277	0.00108225	CASK	1923.25	26.1198	73.6319	0.00108225	Q62915	Peripheral plasma membrane protein CASK
NM_003690.3	PRKRA	543.454	80.9024	6.71741	0.00757576	PRKRA	1888.83	41.2922	45.7431	0.00108225	O75569	Interferon-inducible double stranded RNA-dependent protein kinase activator A
NM_003769.2	SFRS9	313.802	26.2764	11.9424	0.030303	SFRS9	1077.91	18.7785	57.4011	0.00108225	Q13242	Splicing factor, arginine/serine-rich 9 (SFRS9)
NM_003792.1	EDF1	333.867	31.8541	10.4811	0.030303	EDF1	1161.01	16.3131	71.1705	0.00108225	O60869	Endothelial differentiation-related factor 1 (EDF1), transcript variant alpha
NM_003897.2	IER3	212.058	78.1094	2.71489	0.030303	IER3	492.824	73.271	6.72605	0.00108225	P46695	Immediate early response 3 (IER3)
NM_003926.5	MBD3	183.461	61.5242	2.98194	0.00757576	MBD3	292.017	33.0047	8.84774	0.00757576	O95983	Methyl-cpg-binding domain protein 3
NM_004071.1	CLK1	197.849	48.8303	4.05177	0.030303	CLK1	244.37	67.2997	3.63106	0.00757576	P49759	Dual specificity protein kinase CLK1
NM_004088.1	DNTT	464.196	45.9072	10.1116	0.00757576	DNTT	1527.72	18.7365	81.5371	0.00108225	P04053	Deoxynucleotidyltransferase, terminal (DNTT), transcript variant 1
NM_004178.3	TARBP2	1304.52	65.378	19.9535	0.00108225	TARBP2	4803.32	77.1653	62.2472	0.00108225	Q15633	TAR (HIV-1) RNA binding protein 2 (TARBP2), transcript variant 3
NM_004196.2	CDKL1	298.071	60.5921	4.9193	0.030303	CDKL1	796.492	26.8103	29.7084	0.00108225	Q00532	Cyclin-dependent kinase-like 1
NM_004217.1	AURKB	246.925	35.924	6.87355	0.030303	AURKB	474.676	21.016	22.5864	0.00108225	Q96GD4	Aurora kinase B (AURKB)
NM_004397.3	DDX6	262.158	56.1314	4.67044	0.00757576	DDX6	818.631	22.8488	35.8282	0.00108225	P26196	Probable ATP-dependent RNA helicase DDX6
NM_004450.1	ERH	199.507	94.269	2.11636	0.00757576	ERH	500.697	95.0039	5.27027	0.00757576	P84090	Enhancer of rudimentary homolog (Drosophila) (ERH)
NM_004454.1	ETV5	1107.88	99.1936	11.1688	0.030303	ETV5	460.547	127.626	3.60858	0.00757576	P41161	Ets variant gene 5 (ets-related molecule) (ETV5)
NM_004602.2	STAU1	374.166	64.9918	5.75713	0.00757576	STAU1	1022.24	30.81	33.179	0.00108225	O95793	Double-stranded RNA-binding protein Staufen homolog 1
NM_004656.2	BAP1	208.88	55.9313	3.73458	0.030303	BAP1	208.029	29.8557	6.96782	0.030303	Q92560	BRCA1 associated protein-1 (ubiquitin carboxy-terminal hydrolase) (BAP1)
NM_004922.2	SEC24C	342.026	146.605	2.33298	0.030303	SEC24C	321.266	125.249	2.56501	0.030303	P53992	SEC24 related gene family, member C (S. Cerevisiae) (SEC24C), transcript variant 1
NM_005028.3	PIP5K2A	231.722	33.6825	6.87961	0.00757576	PIP5K2A	150.529	37.5623	4.00744	0.00757576	P48426	Phosphatidylinositol-5-phosphate 4-kinase, type II, alpha (PIP4K2A)
NM_005030.2	PLK1	310.505	85.2867	3.64071	0.030303	PLK1	509.596	45.7909	11.1288	0.00108225	P53350	Polo-like kinase 1 (Drosophila) (PLK1)
NM_005435.2	ARHGEF5	211.955	51.5665	4.11032	0.030303	ARHGEF5	614.032	31.6759	19.3848	0.00108225	Q12774	Rho guanine nucleotide exchange factor (GEF) 5 (ARHGEF5)
NM_005565.2	LCP2	186.297	41.7357	4.46373	0.030303	LCP2	453.782	21.0523	21.555	0.00108225	Q13094	Lymphocyte cytosolic protein 2 (SH2 domain containing leukocyte protein of 76kda) (LCP2)
NM_005586.2	MDFI	146.302	48.9191	2.99069	0.030303	MDFI	159.119	35.6152	4.46772	0.00757576	Q99750	Myod family inhibitor (MDFI)
NM_005607.1	PTK2	194.647	41.0079	4.74658	0.030303	PTK2	361.619	29.886	12.0999	0.00108225	Q05397	Focal adhesion kinase 1
NM_005659.1	UFD1L	354.862	185.049	1.91767	0.030303	UFD1L	309.033	107.612	2.87173	0.030303	Q541A5	Ubiquitin fusion degradation 1 like (yeast) (UFD1L), transcript variant 1, mrna.
NM_005678.3	SNURF	155.749	40.6657	3.82998	0.030303	SNURF	300.477	26.5945	11.2985	0.00757576	Q9Y675	SNRPN upstream reading frame (SNURF), transcript variant 1
NM_005720.1	ARPC1B	447.296	52.6359	8.49794	0.00757576	ARPC1B	1318.74	20.902	63.0916	0.00108225	O15143	Actin related protein 2/3 complex, subunit 1B, 41kda (ARPC1B)
NM_005733.1	KIF20A	221.826	47.2215	4.69757	0.00757576	KIF20A	336.14	51.4089	6.53855	0.00108225	O95235	Kinesin family member 20A (KIF20A)
NM_006223.1	PIN4	800.622	65.6208	12.2007	0.00108225	PIN4	2962.1	31.6433	93.6089	0.00108225	Q9Y237	Protein (peptidylprolyl cis/trans isomerase) NIMA-interacting, 4 (parvulin) (PIN4)
NM_006299.2	ZNF193	200.713	85.0912	2.3588	0.030303	ZNF193	324.916	119.43	2.72055	0.00757576	O15535	Zinc finger protein 193 (ZNF193)
NM_006398.2	UBD	773.872	59.6696	12.9693	0.00108225	UBD	2197.57	18.8124	116.815	0.00108225	O15205	Ubiquitin D
NM_006449.2	CDC42EP3	245.51	83.2343	2.94963	0.00757576	CDC42EP3	243.901	41.99	5.80854	0.00108225	Q9UKI2	CDC42 effector protein (Rho gtpase binding) 3 (CDC42EP3)
NM_006479.2	RAD51AP1	254.662	90.7949	2.80481	0.0400433	RAD51AP1	243.098	43.3132	5.61254	0.030303	Q96B01	RAD51 associated protein 1 (RAD51AP1)
NM_006620.2	HBS1L	556.787	70.4234	7.90628	0.030303	HBS1L	2503.18	37.4819	66.7837	0.00108225	Q9Y450	HBS1-like (S. Cerevisiae) (HBS1L)
NM_006756.2	TCEA1	489.415	50.1546	9.75813	0.00108225	TCEA1	1573.07	21.2451	74.044	0.00108225	P23193	Transcription elongation factor A (SII), 1 (TCEA1), transcript variant 1
NM_006800.2	MSL3L1	134.162	71.7301	1.87037	0.030303	MSL3L1	168.375	49.4218	3.40689	0.00757576	Q8N5Y2	Male-specific lethal 3-like 1 (Drosophila) (MSL3L1), transcript variant 3
NM_006838.1	METAP2	1087.08	64.8826	16.7546	0.00108225	METAP2	4143.75	20.9359	197.926	0.00108225	P50579	Methionyl aminopeptidase 2 (METAP2)
NM_006861.2	RAB35	352.861	67.6843	5.21334	0.00757576	RAB35	1093.98	56.2444	19.4504	0.00108225	Q15286	RAB35, member RAS oncogene family (RAB35)
NM_006912.3	RIT1	472.396	73.3072	6.44406	0.0400433	RIT1	1518	59.4032	25.5542	0.00108225	Q92963	Ras-like without CAAX 1 (RIT1)
NM_006924.3	SFRS1	540.682	42.5592	12.7042	0.00108225	SFRS1	1661.9	22.0274	75.4468	0.00108225	Q07955	Splicing factor, arginine/serine-rich 1 (splicing factor 2, alternate splicing factor) (SFRS1), transcript variant 1
NM_006925.2	SFRS5	500.879	33.4453	14.9761	0.00108225	SFRS5	1776.3	16.8708	105.288	0.00108225	Q13243	Splicing factor, arginine/serine-rich 5
NM_007005.3	TLE4	335.486	88.0755	3.80908	0.030303	TLE4	413.64	64.3598	6.42699	0.030303	Q04727	Transducin-like enhancer protein 4
NM_007079.2	PTP4A3	250.123	62.7439	3.98642	0.030303	PTP4A3	688.231	57.5625	11.9562	0.00108225	O75365	Protein tyrosine phosphatase type IVA 3
NM_007189.1	ABCF2	246.851	109.563	2.25306	0.00757576	ABCF2	653.128	109.953	5.94006	0.00757576	Q9UG63	ATP-binding cassette, sub-family F (GCN20), member 2 (ABCF2), nuclear gene encoding mitochondrial protein, transcript variant 1
NM_007278.1	GABARAP	940.934	73.865	12.7386	0.00108225	GABARAP	3277.37	20.3531	161.026	0.00108225	O95166	GABA(A) receptor-associated protein (GABARAP)
NM_007285.5	GABARAPL2	771.796	68.8063	11.2169	0.00108225	GABARAPL2	2626.7	18.8758	139.157	0.00108225	P60520	GABA(A) receptor-associated protein-like 2 (GABARAPL2)
NM_012148.1	DUX3	450.616	66.7861	6.74715	0.00757576	DUX3	1282.85	75.7286	16.9401	0.00108225	Q96PT4	Double homeobox, 3 (DUX3)
NM_012199.2	EIF2C1	4084.37	22.3523	182.727	0.00108225	EIF2C1	953.087	18.016	52.9021	0.00108225	Q9UL18	Eukaryotic translation initiation factor 2C 1
NM_012321.1	LSM4	423.472	67.0113	6.31942	0.00757576	LSM4	755.489	26.8252	28.1634	0.00108225	Q9Y4Z0	LSM4 homolog, U6 small nuclear RNA associated (S. Cerevisiae) (LSM4)
NM_012387.1	PADI4	768.51	75.0033	10.2463	0.00108225	PADI4	2322.23	43.4785	53.4112	0.00108225	Q9UM07	Peptidyl arginine deiminase, type IV (PADI4)
NM_012420.1	IFIT5	241.859	49.954	4.84164	0.030303	IFIT5	449.544	35.1913	12.7743	0.00108225	Q13325	Interferon-induced protein with tetratricopeptide repeats 5 (IFIT5)
NM_013293.1	TRA2A	428.742	32.613	13.1463	0.00757576	TRA2A	1141.99	22.9728	49.7104	0.00108225	Q13595	Transformer-2 protein homolog
NM_013975.1	LIG3	112.529	38.4755	2.92469	0.030303	LIG3	105.105	27.1959	3.86472	0.030303	P49916	Ligase III, DNA, ATP-dependent (LIG3), nuclear gene encoding mitochondrial protein, transcript variant alpha
NM_014060.1	MCTS1	435.646	39.8257	10.9388	0.00757576	MCTS1	1603.67	19.1044	83.9423	0.00108225	Q9ULC4	Malignant T cell amplified sequence 1 (MCTS1)
NM_014280.1	DNAJC8	776.1	70.9468	10.9392	0.00108225	DNAJC8	3032.46	25.1019	120.806	0.00108225	O75937	Dnaj homolog subfamily C member 8
NM_014370.2	SRPK3	377.707	53.4135	7.07138	0.030303	SRPK3	830.504	34.4787	24.0875	0.00108225	Q562F5	SFRS protein kinase 3 (SRPK3)
NM_014412.2	CACYBP	150.975	62.4268	2.41843	0.030303	CACYBP	291.718	42.8885	6.80178	0.00757576	Q9HB71	Calcyclin binding protein (CACYBP), transcript variant 1
NM_014473.2	DIMT1L	407.327	51.3805	7.92766	0.00757576	DIMT1L	1545.85	37.8266	40.8669	0.00108225	Q9UNQ2	DIM1 dimethyladenosine transferase 1-like (S. Cerevisiae) (DIMT1L)
NM_014508.2	APOBEC3C	564.47	34.4199	16.3996	0.00757576	APOBEC3C	2161.62	19.2162	112.489	0.00108225	Q59GY0	Apolipoprotein B mrna editing enzyme, catalytic polypeptide-like 3C (APOBEC3C), mrna.
NM_014891.1	PDAP1	790.56	85.7874	9.21535	0.00757576	PDAP1	2632.58	24.8679	105.862	0.00108225	Q13442	PDGFA associated protein 1 (PDAP1)
NM_015621.2	CCDC69	620.914	207.086	2.99833	0.030303	CCDC69	2073.1	284.625	7.28362	0.00757576	A6NI79	Coiled-coil domain containing 69 (CCDC69)
NM_015640.1	SERBP1	248.138	50.9416	4.87104	0.030303	SERBP1	604.741	19.1816	31.5271	0.00108225	Q5VU21	SERPINE1 mrna binding protein 1 (SERBP1), transcript variant 4
NM_015833.1	ADARB1	482.915	37.6011	12.8431	0.030303	ADARB1	1962.69	19.6305	99.9819	0.00108225	P78563	Adenosine deaminase, RNA-specific, B1 (RED1 homolog rat) (ADARB1), transcript variant 2
NM_015920.3	RPS27L	355.852	74.9844	4.74568	0.0400433	RPS27L	1236.11	59.4761	20.7834	0.00108225	Q71UM5	40S ribosomal protein S27-like protein
NM_015933.1	CCDC72	829.521	63.1091	13.1443	0.00757576	CCDC72	3160.64	20.961	150.787	0.00108225	Q9Y2S6	Coiled-coil domain containing 72 (CCDC72)
NM_016059.3	PPIL1	255.969	63.2742	4.04539	0.00757576	PPIL1	411.589	62.6581	6.5688	0.00108225	Q9Y3C6	Peptidylprolyl isomerase (cyclophilin)-like 1 (PPIL1)
NM_016073.2	HDGFRP3	447.333	34.8114	12.8502	0.00757576	HDGFRP3	1396.63	11.7705	118.655	0.00108225	Q9Y3E1	Hepatoma-derived growth factor, related protein 3 (HDGFRP3)
NM_016167.3	NOL7	1169.35	125.082	9.34865	0.030303	NOL7	2932.66	55.6074	52.7386	0.00108225	Q9UMY1	Nucleolar protein 7, 27kda (NOL7)
NM_016203.2	PRKAG2	544.555	276.284	1.971	0.030303	PRKAG2	731.042	154.817	4.72199	0.00108225	Q9UGJ0	Protein kinase, AMP-activated, gamma 2 non-catalytic subunit (PRKAG2), transcript variant a, mrna.
NM_016287.2	HP1BP3	328.42	30.1335	10.8988	0.030303	HP1BP3	1023.87	20.6907	49.4845	0.00108225	Q5SSJ5	Heterochromatin protein 1, binding protein 3 (HP1BP3)
NM_016508.2	CDKL3	286.888	73.6773	3.89385	0.00757576	CDKL3	740.26	39.943	18.5329	0.00108225	Q8IVW4	Cyclin-dependent kinase-like 3
NM_016512.2	SPAG11B	180.894	74.187	2.43835	0.030303	SPAG11B	265.322	105.157	2.52311	0.0400433	Q08648	Sperm-associated antigen 11B
NM_016606.2	REEP2	155.429	26.4504	5.87626	0.030303	REEP2	238.332	24.4113	9.76316	0.00108225	Q9BRK0	Receptor accessory protein 2 (REEP2)
NM_016940.1	C21orf6	442.987	49.8946	8.87846	0.00757576	C21orf6	1570.32	47.7683	32.8736	0.00108225	P57060	RWD domain containing 2B (RWDD2B)
NM_017451.1	BAIAP2	340.02	152.564	2.22871	0.0400433	BAIAP2	547.632	66.2075	8.27144	0.00757576	Q9UQB8	BAI1-associated protein 2 (BAIAP2), transcript variant 2
NM_017503.2	SURF2	354.751	48.6545	7.29122	0.00108225	SURF2	1182.9	28.4518	41.5755	0.00108225	Q15527	Surfeit 2 (SURF2)
NM_017588.1	WDR5	1186.84	104.563	11.3505	0.00108225	WDR5	4174.55	31.5999	132.107	0.00108225	P61964	WD repeat domain 5 (WDR5), transcript variant 1
NM_017612.1	ZCCHC8	443.052	192.307	2.30388	0.030303	ZCCHC8	405.165	191.512	2.11561	0.030303	Q6NZY4	Zinc finger CCHC domain-containing protein 8
NM_017646.3	TRIT1	375.193	40.3033	9.30924	0.030303	TRIT1	1421.65	18.7674	75.7511	0.00108225	Q9H3H1	Trna isopentenyltransferase 1 (TRIT1)
NM_017692.1	APTX	345.452	65.3172	5.28884	0.030303	APTX	1094.74	54.0262	20.2631	0.00108225	Q7Z2E3	Aprataxin (APTX), transcript variant 4
NM_018025.2	GPATCH1	397.161	46.5776	8.52688	0.030303	GPATCH1	490.554	41.1813	11.912	0.00108225	Q9BRR8	G patch domain containing 1 (GPATCH1)
NM_018039.2	JMJD2D	597.95	175.471	3.40768	0.030303	JMJD2D	1126.62	72.0755	15.6311	0.00108225	Q6B0I6	Jumonji domain containing 2D (JMJD2D)
NM_018047.1	RBM22	1614.08	70.7249	22.8219	0.00108225	RBM22	349.775	38.1523	9.16785	0.00108225	Q9NW64	Pre-mrna-splicing factor RBM22
NM_018105.1	THAP1	465.45	87.7294	5.30552	0.00757576	THAP1	1383.65	58.4047	23.6907	0.00108225	Q9NVV9	THAP domain containing, apoptosis associated protein 1 (THAP1), transcript variant 1
NM_018270.3	C20orf20	278.134	67.1704	4.14072	0.030303	C20orf20	316.193	95.6433	3.30596	0.00757576	Q9NV56	MRG-binding protein
NM_018357.2	LARP6	343.641	121.735	2.82286	0.030303	LARP6	730.078	61.9468	11.7856	0.00108225	Q9BRS8	La ribonucleoprotein domain family, member 6 (LARP6), transcript variant 1
NM_018439.1	IMPACT	678.938	60.0686	11.3027	0.00108225	IMPACT	2364.71	34.4909	68.5605	0.00108225	Q9P2X3	Impact homolog (mouse) (IMPACT)
NM_018683.2	ZNF313	180.5	83.0271	2.17399	0.030303	ZNF313	162.264	79.994	2.02845	0.0400433	Q9Y508	Zinc finger protein 313 (ZNF313)
NM_018956.2	C9orf9	1150.55	111.471	10.3215	0.00757576	C9orf9	3758.86	31.2919	120.122	0.00108225	Q96E40	Chromosome 9 open reading frame 9 (c9orf9)
NM_019069.3	WDR5B	319.756	42.7709	7.47603	0.030303	WDR5B	824.441	31.8588	25.878	0.00108225	Q86VZ2	WD repeat domain 5B (WDR5B)
NM_020467.2	LOC57228	439.684	53.9463	8.15041	0.030303	LOC57228	1454.91	20.6711	70.3841	0.00108225	O95332	Small trans-membrane and glycosylated protein (LOC57228), transcript variant 2
NM_021032.2	FGF12	879.099	57.3876	15.3186	0.00108225	FGF12	3286.31	40.5106	81.1223	0.00108225	P61328	Fibroblast growth factor 12 (FGF12), transcript variant 1
NM_021104.1	RPL41	698.082	51.9637	13.434	0.00108225	RPL41	2677.5	19.2249	139.273	0.00108225	P62945	Ribosomal protein L41 (RPL41), transcript variant 1
NM_021130.1	PPIA	145.679	61.9304	2.3523	0.030303	PPIA	256.394	40.7991	6.28431	0.00108225	P62937	Peptidylprolyl isomerase A (cyclophilin A) (PPIA)
NM_021255.1	PELI2	93.4032	40.0831	2.33024	0.030303	PELI2	801.688	48.1695	16.6431	0.0400433	Q9HAT8	Pellino homolog 2 (Drosophila) (PELI2)
NM_021822.1	APOBEC3G	221.973	37.5184	5.91638	0.030303	APOBEC3G	829.656	60.2543	13.7692	0.00108225	Q05JX5	Apolipoprotein B mrna editing enzyme, catalytic polypeptide-like 3G (APOBEC3G)
NM_022048.1	CSNK1G1	644.927	54.7358	11.7825	0.00108225	CSNK1G1	2100.51	42.2956	49.6626	0.00108225	Q9HCP0	Casein kinase 1, gamma 1 (CSNK1G1)
NM_022140.2	EPB41L4A	373.883	67.3902	5.54803	0.00757576	EPB41L4A	908.414	48.0407	18.9093	0.00108225	Q9HCS5	Band 4.1-like protein 4A
NM_022156.3	DUS1L	454.415	100.547	4.51942	0.00757576	DUS1L	1207.29	39.4954	30.5678	0.00108225	Q6P1R4	Dihydrouridine synthase 1-like (S. Cerevisiae) (DUS1L)
NM_022343.2	GLIPR2	997.058	62.1024	16.0551	0.00108225	GLIPR2	3378.57	21.5544	156.746	0.00108225	Q9H4G4	Golgi-associated plant pathogenesis-related protein 1
NM_022474.2	MPP5	1168.17	74.7763	15.6222	0.00757576	MPP5	172.733	68.56	2.51944	0.030303	Q8N3R9	Membrane protein, palmitoylated 5 (MAGUK p55 subfamily member 5) (MPP5)
NM_022747.1	C14orf136	135.304	56.2203	2.40668	0.030303	C14orf136	192.37	70.1342	2.74288	0.00757576	Q9H669	Chromosome 14 open reading frame 136 (c14orf136)
NM_022755.2	IPPK	408.491	35.665	11.4536	0.030303	IPPK	1358.54	16.3343	83.1711	0.00757576	Q9H8X2	Inositol 1,3,4,5,6-pentakisphosphate 2-kinase (IPPK)
NM_022787.2	NMNAT1	198.332	53.4034	3.71384	0.030303	NMNAT1	341.831	90.179	3.79058	0.00757576	Q9HAN9	Nicotinamide nucleotide adenylyltransferase 1 (NMNAT1)
NM_023015.3	INTS3	1490.04	66.8636	22.2848	0.030303	INTS3	203.075	64.7193	3.13778	0.030303	Q68E01	Integrator complex subunit 3 (INTS3)
NM_023080.1	C8orf33	511.07	55.0355	9.28619	0.00757576	C8orf33	1511.75	35.0806	43.0935	0.00108225	Q9H7E9	Chromosome 8 open reading frame 33 (c8orf33)
NM_023931.1	ZNF747	226.858	42.0901	5.38981	0.030303	ZNF747	541.817	30.9287	17.5183	0.00108225	Q9BV97	Zinc finger protein 747 (ZNF747)
NM_024038.2	C19orf43	350.976	130.094	2.69787	0.00757576	C19orf43	420.887	54.5542	7.71502	0.00108225	Q9BQ61	Chromosome 19 open reading frame 43 (c19orf43)
NM_024303.1	ZSCAN5	260.323	42.4649	6.13032	0.030303	ZSCAN5	642.806	44.4272	14.4687	0.00108225	Q9BUG6	Zinc finger and SCAN domain containing 5 (ZSCAN5)
NM_024316.1	LENG1	439.148	68.7063	6.39167	0.0400433	LENG1	113.663	19.659	5.78173	0.030303	Q96BZ8	Leukocyte receptor cluster (LRC) member 1 (LENG1)
NM_024692.3	CLIP4	728.269	137.568	5.29387	0.030303	CLIP4	709.607	78.6575	9.02148	0.00757576	Q8N3C7	CAP-GLY domain containing linker protein family, member 4 (CLIP4)
NM_024749.1	VASH2	294.056	36.2421	8.11364	0.030303	VASH2	171.201	33.0502	5.18002	0.00757576	Q86V25	Vasohibin-2
NM_025091.2	CXYorf2	156.71	38.9429	4.02409	0.030303	CXYorf2	179.236	41.4961	4.31936	0.00757576	Q9H8Q0	Chromosome X and Y open reading frame 2 (cxyorf2)
NM_031445.1	AMMECR1L	586.452	54.2493	10.8103	0.00108225	AMMECR1L	2142.2	25.0385	85.5562	0.00108225	NA	AMME chromosomal region gene 1-like (AMMECR1L)
NM_032349.1	NUDT16L1	582.941	341.162	1.70869	0.030303	NUDT16L1	2297.15	282.765	8.12388	0.00757576	Q9BRJ7	Nudix (nucleoside diphosphate linked moiety X)-type motif 16-like 1 (NUDT16L1)
NM_032359.1	C3orf26	433.334	51.2097	8.46195	0.030303	C3orf26	1041.01	37.5524	27.7216	0.00108225	Q9BQ75	Chromosome 3 open reading frame 26 (c3orf26)
NM_032377.2	ELOF1	1300.54	84.9449	15.3104	0.00108225	ELOF1	4648.87	41.1222	113.05	0.00108225	P60002	Elongation factor 1 homolog (S. Cerevisiae) (ELOF1)
NM_032459.1	EFS	1290.08	151.415	8.5202	0.030303	EFS	447.089	106.686	4.19071	0.00757576	O43281	Embryonal Fyn-associated substrate (EFS), transcript variant 2
NM_032476.1	MRPS6	605.094	64.0137	9.45256	0.00757576	MRPS6	2370.63	24.677	96.0665	0.00108225	P82932	Mitochondrial ribosomal protein S6 (MRPS6), nuclear gene encoding mitochondrial protein
NM_032514.2	MAP1LC3A	533.513	83.6429	6.37846	0.00757576	MAP1LC3A	1063.78	31.0979	34.2077	0.00108225	Q9H492	Microtubule-associated protein 1 light chain 3 alpha (MAP1LC3A), transcript variant 1
NM_032563.1	LCE3D	438.639	55.3394	7.92634	0.00757576	LCE3D	1500.76	58.814	25.5171	0.00108225	Q9BYE3	Late cornified envelope 3D (LCE3D)
NM_032636.2	PSRC1	411.145	131.255	3.13242	0.030303	PSRC1	550.924	30.2139	18.2341	0.00108225	A8K0M8	Proline/serine-rich coiled-coil 1 (PSRC1), transcript variant 1
NM_032943.2	SYTL2	597.684	78.8904	7.57613	0.030303	SYTL2	697.603	24.778	28.1542	0.00108225	Q9HCH5	Synaptotagmin-like 2 (SYTL2), transcript variant a
NM_033671.1	CCNB3	1177.43	100.536	11.7116	0.00108225	CCNB3	2538.5	47.0727	53.9272	0.00108225	Q8WWL7	Cyclin B3 (CCNB3), transcript variant 2
NM_052969.1	RPL39L	670.579	74.8957	8.9535	0.00757576	RPL39L	2281.94	50.481	45.2038	0.00108225	Q96EH5	Ribosomal protein L39-like (RPL39L)
NM_130463.2	ATP6V1G2	149.984	33.5064	4.47627	0.030303	ATP6V1G2	215.703	33.4684	6.44499	0.030303	O95670	V-type proton atpase subunit G 2
NM_130848.1	C5orf20	193.933	67.9508	2.85402	0.030303	C5orf20	214.099	67.7419	3.16052	0.00108225	Q8TF63	Chromosome 5 open reading frame 20 (c5orf20)
NM_133336.1	WHSC1	477.997	45.5912	10.4844	0.00108225	WHSC1	1747.3	32.8551	53.1821	0.00108225	O96028	Wolf-Hirschhorn syndrome candidate 1 (WHSC1), transcript variant 9
NM_133494.1	NEK7	663.092	78.4656	8.45074	0.00757576	NEK7	2330.81	35.9816	64.778	0.00108225	Q8TDX7	NIMA (never in mitosis gene a)- related kinase 7 (NEK7)
NM_134427.1	RGS3	608.646	85.0245	7.15847	0.00757576	RGS3	2274.59	34.6681	65.6106	0.00108225	P49796	Regulator of G-protein signaling 3 (RGS3), transcript variant 4
NM_138730.1	HMGN3	576.729	46.8132	12.3198	0.00108225	HMGN3	1727.27	20.4759	84.3562	0.00108225	Q15651	High mobility group nucleosomal binding domain 3 (HMGN3), transcript variant 2
NM_138779.1	C13orf27	748.072	62.4269	11.9832	0.00108225	C13orf27	2669.51	24.4835	109.033	0.00108225	Q5JUR7	Chromosome 13 open reading frame 27 (c13orf27)
NM_138960.3	TGIF2LX	194.791	41.3439	4.71149	0.030303	TGIF2LX	398.21	19.3384	20.5917	0.00757576	Q8IUE1	Homeobox protein TGIF2LX
NM_139016.2	C20orf198	880.374	121.419	7.25069	0.030303	C20orf198	2716.63	36.1687	75.1101	0.00108225	Q8N7W4	Chromosome 20 open reading frame 198 (c20orf198)
NM_139169.2	TRUB1	313.503	90.3445	3.47009	0.030303	TRUB1	329.234	43.2092	7.61954	0.00108225	Q8WWH5	Trub pseudouridine (psi) synthase homolog 1 (E. Coli) (TRUB1)
NM_139355.1	MATK	238.553	87.1754	2.73648	0.030303	MATK	359.876	107.98	3.33281	0.030303	P42679	Megakaryocyte-associated tyrosine kinase (MATK), transcript variant 1
NM_144659.1	TCP10L	211.92	73.0136	2.90247	0.030303	TCP10L	322.699	57.444	5.61763	0.00757576	Q8TDR4	T-complex 10 (mouse)-like (TCP10L)
NM_144664.3	FAM76B	434.427	101.914	4.26268	0.030303	FAM76B	1230.22	79.7983	15.4166	0.00108225	Q5HYJ3	Protein FAM76B
NM_144982.1	CCDC131	578.29	83.1621	6.95377	0.00757576	CCDC131	534.339	49.464	10.8026	0.00108225	O60293	Coiled-coil domain containing 131 (CCDC131)
NM_145010.1	C10orf63	545.774	337.958	1.61492	0.0400433	C10orf63	302.716	54.6389	5.54031	0.00108225	Q8TC29	Chromosome 10 open reading frame 63 (c10orf63)
NM_145063.1	C6orf130	647.167	46.0858	14.0427	0.00108225	C6orf130	2503.49	17.4567	143.412	0.00108225	Q9Y530	Chromosome 6 open reading frame 130 (c6orf130)
NM_145174.1	DNAJB7	298.944	65.2375	4.5824	0.030303	DNAJB7	778.312	56.0117	13.8955	0.00108225	Q7Z6W7	Dnaj (Hsp40) homolog, subfamily B, member 7 (DNAJB7)
NM_145245.1	EVI5L	217.006	101.667	2.13447	0.0400433	EVI5L	305.684	99.4554	3.07358	0.0400433	Q96CN4	Ecotropic viral integration site 5-like (EVI5L)
NM_145909.1	ZNF323	391.889	87.6198	4.47261	0.030303	ZNF323	1168.86	92.6985	12.6092	0.00108225	Q96LW9	Zinc finger protein 323
NM_148571.1	MRPL27	200.743	67.1713	2.98853	0.030303	MRPL27	340.362	97.7261	3.48282	0.00757576	Q9P0M9	Mitochondrial ribosomal protein L27 (MRPL27), nuclear gene encoding mitochondrial protein, transcript variant 2
NM_152321.1	ERP27	179.046	75.327	2.37691	0.030303	ERP27	596.497	68.0437	8.76637	0.030303	Q96DN0	Endoplasmic reticulum resident protein erp27
NM_152377.1	C1orf87	1815.28	226.506	8.01427	0.030303	C1orf87	426.301	135.814	3.13887	0.00757576	Q8N0U7	Chromosome 1 open reading frame 87 (c1orf87)
NM_152387.2	KCTD18	343.902	157.688	2.18091	0.030303	KCTD18	637.381	87.6278	7.27373	0.00108225	Q6PI47	BTB/POZ domain-containing protein KCTD18
NM_152434.1	CWF19L2	298.954	108.608	2.75259	0.030303	CWF19L2	335.584	87.9206	3.8169	0.00757576	A8KAD6	CWF19-like 2, cell cycle control (S. Pombe) (CWF19L2)
NM_152663.2	RALGPS2	8061.13	20.046	402.132	0.00757576	RALGPS2	3112.32	19.6791	158.154	0.030303	Q86X27	Ral GEF with PH domain and SH3 binding motif 2 (RALGPS2), transcript variant 2
NM_152757.1	FLJ30313	163.469	34.8068	4.69646	0.030303	FLJ30313	173.886	36.2687	4.79439	0.00757576	Q96NR2	Putative uncharacterized protein c20orf200
NM_153645.1	NUP50	141.941	63.2918	2.24264	0.00757576	NUP50	152.73	45.8567	3.33059	0.00757576	Q9UKX7	Nucleoporin 50kda (NUP50), transcript variant 3
NM_153822.1	PSMD4	2446.19	74.0358	33.0406	0.00108225	PSMD4	2184.12	35.2067	62.037	0.00108225	P55036	Proteasome (prosome, macropain) 26S subunit, non-atpase, 4 (PSMD4), transcript variant 2
NM_173080.1	SPRR4	545.257	47.6378	11.4459	0.00108225	SPRR4	1843.76	26.6467	69.1928	0.00108225	Q96PI1	Small proline-rich protein 4 (SPRR4)
NM_174942.1	GAS2L3	470.367	70.775	6.64596	0.00757576	GAS2L3	1014	26.8768	37.7279	0.00108225	Q86XJ1	GAS2-like protein 3
NM_175887.2	PRR15	750.558	53.9459	13.9132	0.00108225	PRR15	2488.91	16.4689	151.128	0.00108225	Q8IV56	Proline rich 15 (PRR15)
NM_177553.1	GAS2	217.112	29.9996	7.23716	0.030303	GAS2	207.549	26.2505	7.90648	0.00757576	O43903	Growth arrest-specific 2 (GAS2), transcript variant 2
NM_177559.2	CSNK2A1	311.749	30.006	10.3895	0.030303	CSNK2A1	799.891	17.3379	46.1353	0.00108225	P68400	Casein kinase 2, alpha 1 polypeptide (CSNK2A1), transcript variant 1
NM_178010.1	SOX5	257.363	123.081	2.09101	0.0400433	SOX5	199.871	69.5974	2.87182	0.0400433	P35711	SRY (sex determining region Y)-box 5 (SOX5), transcript variant 3
NM_178151.1	DCX	259.776	60.2224	4.31362	0.00757576	DCX	587.293	26.6268	22.0564	0.00108225	O43602	Doublecortex; lissencephaly, X-linked (doublecortin) (DCX), transcript variant 4
NM_178152.1	DCX	235.543	69.1688	3.40534	0.030303	DCX	438.284	28.9616	15.1333	0.00108225	Q9ESI7	Neuronal migration protein doublecortin
NM_181714.1	C6orf152	127.329	39.0758	3.25851	0.030303	C6orf152	107.485	20.4264	5.26206	0.030303	Q86VQ0	Leber congenital amaurosis 5 (LCA5)
NM_182692.1	SRPK2	185.305	32.4709	5.70679	0.030303	SRPK2	296.701	23.8079	12.4622	0.00757576	P78362	Serine/threonine-protein kinase SRPK2
NM_194290.1	LOC153684	242.839	60.2319	4.03173	0.0400433	LOC153684	538.515	45.3782	11.8673	0.00108225	Q6ZVW3	Cdna FLJ42001 fis, clone SPLEN2029912 (LOC153684 protein) [Source:uniprotkb/trembl;Acc:Q6ZVW3]
NM_198216.1	SNRPB	16485	65.7608	250.682	0.00108225	SNRPB	4754.16	31.2675	152.048	0.00108225	P14678	Small nuclear ribonucleoprotein polypeptides B and B1 (SNRPB), transcript variant 1, mrna.
NM_198395.1	G3BP1	263.905	60.2969	4.37676	0.00757576	G3BP1	447.362	17.631	25.3736	0.00108225	Q13283	Gtpase activating protein (SH3 domain) binding protein 1 (G3BP1), transcript variant 2
NM_198467.1	RSBN1L	380.793	95.5631	3.98473	0.0400433	RSBN1L	838.568	45.8031	18.3081	0.00108225	Q6PCB5	Round spermatid basic protein 1-like (RSBN1L)
NM_198517.2	TBC1D10C	251.037	52.7285	4.76093	0.00757576	TBC1D10C	672.266	30.3176	22.1741	0.00108225	Q8IV04	TBC1 domain family, member 10C (TBC1D10C)
NM_199124.1	C11orf63	650.674	164.054	3.96621	0.030303	C11orf63	1463.53	47.6395	30.7209	0.00108225	Q6NUN7	Chromosome 11 open reading frame 63 (c11orf63), transcript variant 2
NM_199188.1	LARP4	362.342	147.016	2.46464	0.030303	LARP4	481.379	69.8685	6.88978	0.00108225	Q71RC2	La ribonucleoprotein domain family, member 4 (LARP4), transcript variant 2
NM_201998.1	SF1	437.162	103.682	4.21636	0.0400433	SF1	221.38	46.086	4.80363	0.00757576	Q15637	Splicing factor 1
NM_203425.1	C17orf82	236.811	89.366	2.6499	0.00757576	C17orf82	332.034	71.7115	4.63013	0.00757576	Q86X59	Chromosome 17 open reading frame 82 (c17orf82)
NM_207356.1	C1orf174	193.881	55.7281	3.47905	0.030303	C1orf174	384.555	54.8946	7.00533	0.00757576	Q8IYL3	Chromosome 1 open reading frame 174 (c1orf174)
SSDNA	SSDNA	264.984	12.205	21.711	0.030303	SSDNA	1217.04	11.004	110.6	0.00108225	NA	SSDNA
XM_086879.4	LOC150371	722.469	256.789	2.81347	0.030303	LOC150371	1376.06	109.497	12.567	0.00108225	NA	PREDICTED: Homo sapiens hypothetical LOC150371 (LOC150371)
XM_088679.2	LOC158812	403.767	32.2436	12.5224	0.030303	LOC158812	1371.94	14.9095	92.0182	0.00108225	Q09821	Spermatid nuclear transition protein 4
XM_374177.2	LOC389415	298.784	65.1982	4.5827	0.00757576	LOC389415	624.405	30.2578	20.6362	0.00108225	NA	PREDICTED: Homo sapiens hypothetical LOC389415 (LOC389415)
XM_378988.2	LOC400849	153.789	53.3387	2.88325	0.030303	LOC400849	195.457	57.9251	3.3743	0.030303	NA	PREDICTED: Homo sapiens hypothetical LOC400849 (LOC400849)
XM_379194.1	LOC401068	380.012	65.6112	5.79188	0.00757576	LOC401068	837.037	71.276	11.7436	0.00108225	NA	PREDICTED: Homo sapiens hypothetical LOC401068 (LOC401068)
