# Supplementary material for: Novel Autoantibodies Related to Cell Death and DNA Repair Pathways in Systemic Lupus Erythematosus
Source: Genomics Proteomics Bioinformatics. 2019 Sep 5;17(3):248–59. doi: 10.1016/j.gpb.2018.11.004 (PMC6818352; doi:10.1016/j.gpb.2018.11.004)
Supplement: Supplementary Table S2 [file mmc5.xlsx]

## Sheet: 383 IgG autoAb targets
Table S2 Characterization of the 383 proteins targeted by IgG autoAbs differentially expressed in SLE by ProtoArray analysis
Symbol	Protein description	GenBank accession No.	Intensity/RPKM/FPKM/counts	Fold change	P value	Location	Type(s)	Biomarker application(s)	Drug(s)	Entrez ID for the human gene	Entrez ID for the mouse gene	Entrez ID for the rat gene
HOMER2	Homer scaffolding protein 2	BC012109.1	568.279	1.535	0.00758	Plasma Membrane	Other			9455	26557	29547
ENKUR	Enkurin, TRPC channel interacting protein	NM_145010.1	545.774	1.615	0.04	Cytoplasm	Other			219670	71233	291354
SCEL	Sciellin	BC047536.1	619.239	1.642	0.0303	Cytoplasm	Other			8796	64929	361086
MAPK8IP2	Mitogen-activated protein kinase 8 interacting protein 2	NM_139124.1	153.731	1.681	0.0303	Cytoplasm	Other			23542	60597	315220
NUDT16L1	Nudix hydrolase 16 like 1	NM_032349.1	582.941	1.709	0.0303	Cytoplasm	Other			84309	66911	497867
FAM90A1	Family with sequence similarity 90 member A1	BC042608.1	188.3	1.782	0.0303	Other	Other			55138	631145	102554431
LMCD1	LIM and cysteine rich domains 1	NM_014583.2	183.908	1.813	0.04	Cytoplasm	Transcription regulator	Unspecified application		29995	30937	494021
ETNK1	Ethanolamine kinase 1	NM_018638.4	230.225	1.84	0.0303	Cytoplasm	Kinase			55500	75320	312828
MSL3	Male-specific lethal 3 homolog (Drosophila)	NM_006800.2	134.162	1.87	0.0303	Nucleus	Transcription regulator			10943	17692	317464
ABTB1	Ankyrin repeat and BTB domain containing 1	NM_172028.1	243.438	1.903	0.0303	Cytoplasm	Translation regulator			80325	80283	297432
PIH1D3	PIH1 domain containing 3	NM_173494.1	107.17	1.917	0.0303	Cytoplasm	Other			139212	331,537|74,708	315915
UFD1	Ubiquitin recognition factor in ER associated degradation 1	NM_005659.1	354.862	1.918	0.0303	Cytoplasm	Peptidase			7353	22230	84478
INTU	Inturned planar cell polarity protein	BC051698.1	136.985	1.945	0.0303	Cytoplasm	Other			27152	380614
HSH2D	Hematopoietic SH2 domain containing	NM_032855.1	852.961	1.969	0.00758	Cytoplasm	Other			84941	209488	100360518
SSH3	Slingshot protein phosphatase 3	BC007709.1	130.965	1.976	0.0303	Cytoplasm	Phosphatase			54961	245857	365396
RUNDC3B	RUN domain containing 3B	BC022520.1	155.219	1.993	0.0303	Other	Other			154661	242819	688590
TRMO	Trna methyltransferase O	BC002863.2	108.551	2.006	0.0303	Other	Enzyme			51531	74753	298072
SOX5	SRY-box 5	NM_178010.1	257.363	2.091	0.04	Nucleus	Transcription regulator			6660	20678	140587
ERH	Enhancer of rudimentary homolog (Drosophila)	NM_004450.1	199.507	2.116	0.00758	Nucleus	Other			2079	13877	681415
EVI5L	Ecotropic viral integration site 5 like	NM_145245.1	217.006	2.134	0.04	Other	Other			115704
FNDC4	Fibronectin type III domain containing 4	NM_022823.1	134.189	2.167	0.0303	Other	Other			64838	64339
RNF114	Ring finger protein 114	NM_018683.2	180.5	2.174	0.0303	Extracellular Space	Enzyme			55905	81018	362277
SLC6A15	Solute carrier family 6 member 15	BC022253.1	158.762	2.179	0.0303	Plasma Membrane	Transporter			55117	103098	282712
GRB10	Growth factor receptor bound protein 10	NM_001001550.1	232.754	2.187	0.0303	Cytoplasm	Other			2887	14783	498416
KIF2C	Kinesin family member 2C	BC014924.1	200.447	2.206	0.04	Nucleus	Other			11004	73804	171529
RNF126	Ring finger protein 126	NM_194460.1	104.817	2.216	0.0303	Other	Enzyme			55658	70294	314613
CDK14	Cyclin dependent kinase 14	NM_012395.2	193.949	2.226	0.0303	Nucleus	Kinase			5218	18647	362316
NUP50	Nucleoporin 50	NM_153645.1	141.941	2.243	0.00758	Nucleus	Transporter			10762	18141	25497
ABCF2	ATP binding cassette subfamily F member 2	NM_007189.1	246.851	2.253	0.00758	Cytoplasm	Transporter			10061	27407
MCM10	Minichromosome maintenance 10 replication initiation factor	BC004876.1	219.688	2.259	0.0303	Nucleus	Other			55388	70024	307126
SAFB2	Scaffold attachment factor B2	BC025279.1	185.438	2.271	0.0303	Cytoplasm	Other	Diagnosis		9667	224902	301126
RAB33A	RAB33A, member RAS oncogene family	NM_004794.1	150.247	2.288	0.0303	Cytoplasm	Enzyme			9363	19337	317580
ZCCHC8	Zinc finger CCHC-type containing 8	NM_017612.1	443.052	2.304	0.0303	Nucleus	Other			55596	70650
ERRFI1	ERBB receptor feedback inhibitor 1	NM_018948.2	105.154	2.313	0.0303	Cytoplasm	Other			54206	74155	313729
PELI2	Pellino E3 ubiquitin protein ligase family member 2	NM_021255.1	93.403	2.33	0.0303	Cytoplasm	Kinase			57161	93834	305835
SEC24C	SEC24 homolog C, COPII coat complex component	NM_004922.2	342.026	2.333	0.0303	Cytoplasm	Transporter			9632	218811	685144
ZSCAN9	Zinc finger and SCAN domain containing 9	NM_006299.2	200.713	2.359	0.0303	Nucleus	Transcription regulator			7746
ERP27	Endoplasmic reticulum protein 27	NM_152321.1	179.046	2.377	0.0303	Other	Other			121506	69187	297698
PPP1R2P9	Protein phosphatase 1 regulatory inhibitor subunit 2 pseudogene 9	BC056673.1	186.923	2.385	0.0303	Other	Other			80316
KIFC1	Kinesin family member C1	BC000712.1	299.841	2.39	0.00758	Nucleus	Enzyme			3833	100502766|16580	294286
PIM2	Pim-2 proto-oncogene, serine/threonine kinase	NM_006875.1	167.331	2.411	0.04	Nucleus	Kinase		SGI 1776, AZD-1208, LGH447	11040	18715	317366
NR4A1	Nuclear receptor subfamily 4 group A member 1	NM_002135.3	326.748	2.412	0.0303	Nucleus	Ligand-dependent nuclear receptor	Unspecified application		3164	15370	79240
GMNN	Geminin, DNA replication inhibitor	NM_015895.2	159.736	2.413	0.04	Nucleus	Transcription regulator	Unspecified application		51053	57441	291137
CACYBP	Calcyclin binding protein	NM_014412.2	150.975	2.418	0.0303	Nucleus	Other			27101	12301	289144
FKBP9	FK506 binding protein 9	NM_007270.2	134.325	2.427	0.0303	Cytoplasm	Enzyme			11328	27055	297123
SPAG11B	Sperm associated antigen 11B	NM_016512.2	180.894	2.438	0.0303	Extracellular Space	Other			10407	546038	100362580
PRKAG2	Protein kinase AMP-activated non-catalytic subunit gamma 2	NM_001040633.1	265.989	2.449	0.0303	Cytoplasm	Kinase			51422	108099	373545
LARP4	La ribonucleoprotein domain family member 4	NM_199188.1	362.342	2.465	0.0303	Cytoplasm	Other			113251	207214	100910299
C11orf74	Chromosome 11 open reading frame 74	BC051031.1	168.782	2.525	0.0303	Extracellular Space	Other			119710	68170	295952
ARHGAP12	Rho gtpase activating protein 12	BC094719.1	256.276	2.564	0.0303	Cytoplasm	Other			94134	75415	307016
HDAC7	Histone deacetylase 7	BC064840.1	292.311	2.578	0.0303	Nucleus	Transcription regulator		Tributyrin, belinostat, pyroxamide	51564	56233	84582
BAIAP2	BAI1 associated protein 2	BC014020.1	227.686	2.59	0.0303	Plasma Membrane	Kinase			10458	108100	117542
IFRD2	Interferon related developmental regulator 2	BC001327.1	232.513	2.613	0.0303	Nucleus	Other			7866	15983	300994
TRAF2	TNF receptor associated factor 2	NM_021138.2	107.657	2.63	0.0303	Cytoplasm	Enzyme	Diagnosis		7186	22030	311786
PPP1R8	Protein phosphatase 1 regulatory subunit 8	NM_138558.1	141.551	2.641	0.0303	Nucleus	Phosphatase			5511	100336	313030
C17orf82	Chromosome 17 open reading frame 82	NM_203425.1	236.811	2.65	0.00758	Other	Other			388407
POU5F1	POU class 5 homeobox 1	BC020712.1	171.542	2.653	0.0303	Nucleus	Transcription regulator	Diagnosis,disease progression, unspecified application		5460	18999	294562
KCTD18	Potassium channel tetramerization domain containing 18	BC067755.1	280.714	2.66	0.0303	Other	Other			130535	51960	301436
ERCC6L	ERCC excision repair 6 like, spindle assembly checkpoint helicase	BC008808.2	150.81	2.688	0.0303	Nucleus	Other			54821	236930	317252
C19orf43	Chromosome 19 open reading frame 43	NM_024038.2	350.976	2.698	0.00758	Nucleus	Other			79002	68544	288920
IER3	Immediate early response 3	NM_003897.2	212.058	2.715	0.0303	Cytoplasm	Other	Unspecified application		8870	15937	294235
MATK	Megakaryocyte-associated tyrosine kinase	NM_139355.1	238.553	2.736	0.0303	Cytoplasm	Kinase			4145	17179	60450
SASH3	SAM and SH3 domain containing 3	NM_018990.1	130.102	2.748	0.0303	Cytoplasm	Other			54440	74131	317578
SCRN3	Secernin 3	BC031821.1	197.495	2.751	0.04	Other	Other			79634	74616	311731
CWF19L2	CWF19 like 2, cell cycle control (S. Pombe)	NM_152434.1	298.954	2.753	0.0303	Other	Other			143884	244672	362804
DMD	Dystrophin	NM_004013.1	245.569	2.792	0.0303	Plasma Membrane	Other			1756	13405
LARP6	La ribonucleoprotein domain family member 6	NM_018357.2	343.641	2.823	0.0303	Other	Other			55323	67557	315731
MARCH10	Membrane associated ring-CH-type finger 10	BC035021.1	185.137	2.833	0.0303	Cytoplasm	Other			162333	632687	303596
DIDO1	Death inducer-obliterator 1	BC000770.1	310.718	2.844	0.00758	Nucleus	Other			11083	23856	362286
DCANP1	Dendritic cell associated nuclear protein	NM_130848.1	193.933	2.854	0.0303	Other	Other			140947
TCP10L	T-complex 10 like	NM_144659.1	211.92	2.902	0.0303	Nucleus	Transcription regulator			140290
RANBP3	RAN binding protein 3	BC004349.1	173.438	2.908	0.0303	Nucleus	Other			8498	71810	501281
LIG3	DNA ligase 3	NM_013975.1	112.529	2.925	0.0303	Nucleus	Enzyme			3980	16882	303369
ARHGAP27P1	Rho gtpase activating protein 27 pseudogene 1	BC032382.1	146.75	2.949	0.0303	Other	Other			146880
CDC42EP3	CDC42 effector protein 3	NM_006449.2	245.51	2.95	0.00758	Cytoplasm	Other			10602	260409	313838
MBD3	Methyl-cpg binding domain protein 3	NM_003926.5	183.461	2.982	0.00758	Nucleus	Enzyme			53615	17192	362834
MRPL27	Mitochondrial ribosomal protein L27	NM_148571.1	200.743	2.989	0.0303	Cytoplasm	Other			51264	94064	287635
MDFI	Myod family inhibitor	NM_005586.2	146.302	2.991	0.0303	Cytoplasm	Other			4188	17240	501097
PLEKHS1	Pleckstrin homology domain containing S1	BC036365.1	143.962	2.997	0.0303	Other	Other			79949	226245	499377
CCDC69	Coiled-coil domain containing 69	NM_015621.2	620.914	2.998	0.0303	Other	Other			26112
ATP5O	ATP synthase, H+ transporting, mitochondrial F1 complex, O subunit	NM_001697.1	170.762	3.012	0.0303	Cytoplasm	Transporter			539	28080	192241
SH3RF2	SH3 domain containing ring finger 2	BC031650.1	1568.39	3.045	0.00758	Extracellular Space	Other			153769	269016	307472
TP63	Tumor protein p63	NM_003722.3	111.168	3.048	0.0303	Nucleus	Transcription regulator	Diagnosis,efficacy,prognosis, unspecified application		8626	22061	246334
PRR16	Proline rich 16	BC092474.1	1440.47	3.081	0.0303	Other	Other			51334	71373	361327
PSRC1	Proline and serine rich coiled-coil 1	NM_032636.2	411.145	3.132	0.0303	Cytoplasm	Other			84722	56742	691380
PPP1R10	Protein phosphatase 1 regulatory subunit 10	NM_002714.2	338.655	3.137	0.0303	Nucleus	Other			5514	52040	65045
RPA1	Replication protein A1	NM_002945.2	368.322	3.148	0.00758	Nucleus	Other			6117	68275	287524
CEP112	Centrosomal protein 112	BC029524.1	285.848	3.159	0.0303	Cytoplasm	Other			201134	76380	287776
PPIA	Peptidylprolyl isomerase A	BC005982.1	303.785	3.177	0.0303	Cytoplasm	Enzyme		N-methyl-4-Ile-cyclosporin	5478	268373	25518|100911252|100360977
ABLIM1	Actin binding LIM protein 1	BC002448.2	350.514	3.202	0.04	Cytoplasm	Other			3983	226251	307989
NOL4L	Nucleolar protein 4 like	BC065370.1	199.547	3.236	0.0303	Other	Other			140688	329540
WWP2	WW domain containing E3 ubiquitin protein ligase 2	BC000108.1	149.954	3.258	0.0303	Cytoplasm	Enzyme			11060	66894	291999
LCA5	LCA5, lebercilin	NM_181714.1	127.329	3.259	0.0303	Extracellular Space	Other			167691	75782	300866
PDCD4	Programmed cell death 4	BC026104.2	130.068	3.281	0.0303	Nucleus	Other	Prognosis		27250	18569	64031
ROPN1L	Rhophilin associated tail protein 1 like	BC014607.2	111.489	3.311	0.0303	Cytoplasm	Kinase			83853	252967	685646
KANSL2	KAT8 regulatory NSL complex subunit 2	BC013900.1	303.172	3.329	0.0303	Nucleus	Other			54934	69612	300206
ABR	Active BCR-related	NM_001092.3	93.597	3.331	0.0303	Cytoplasm	Other			29	109934	287537
AFF4	AF4/FMR2 family member 4	BC025700.1	616.579	3.352	0.00758	Nucleus	Transcription regulator			27125	93736	303132
KDM4D	Lysine demethylase 4D	NM_018039.2	597.95	3.408	0.0303	Nucleus	Enzyme			55693	244694	100909834|689582
STX8	Syntaxin 8	NM_004853.1	457.843	3.437	0.0303	Plasma Membrane	Other			9482	55943	59074
GTF2I	General transcription factor iii	BC099907.1	469.036	3.453	0.00758	Nucleus	Transcription regulator			2969	14886	353256
TRUB1	Trub pseudouridine synthase family member 1	NM_139169.2	313.503	3.47	0.0303	Other	Enzyme			142940	72133	361775
C1orf174	Chromosome 1 open reading frame 174	NM_207356.1	193.881	3.479	0.0303	Nucleus	Other			339448	97159	362671
SLAIN2	SLAIN motif family member 2	BC031691.2	1152.93	3.496	0.00758	Cytoplasm	Other			57606	75991	305310
ZHX1	Zinc fingers and homeoboxes 1	NM_001017926.1	310.997	3.517	0.0303	Nucleus	Transcription regulator			11244	22770	171159
CSNK1A1L	Casein kinase 1 alpha 1 like	BC028723.1	157.293	3.563	0.0303	Cytoplasm	Kinase			122011
VRK2	Vaccinia related kinase 2	BC036434.1	322.278	3.608	0.0303	Nucleus	Kinase			7444	69922	360991
AGFG1	Arfgap with FG repeats 1	BC030592.2	616.39	3.627	0.0303	Nucleus	Other			3267	15463	363266
CLK3	CDC like kinase 3	BC006103.1	175.822	3.636	0.0303	Nucleus	Kinase			1198	102414	171305
MTUS1	Microtubule associated scaffold protein 1	BC033842.1	169.233	3.65	0.00758	Extracellular Space	Other			57509	102103	100911065
GRB7	Growth factor receptor bound protein 7	NM_001030002.1	398.531	3.659	0.0303	Plasma Membrane	Other			2886	14786	84427
FANCM	Fanconi anemia complementation group M	BC036056.1	292.08	3.682	0.00758	Nucleus	Enzyme			57697	104806
AIFM3	Apoptosis inducing factor, mitochondria associated 3	BC032485.1	238.967	3.688	0.0303	Cytoplasm	Enzyme			150209	72168	303786
NMNAT1	Nicotinamide nucleotide adenylyltransferase 1	NM_022787.2	198.332	3.714	0.0303	Nucleus	Enzyme			64802	66454	298653
ATF6	Activating transcription factor 6	BC014969.1	165.73	3.731	0.0303	Cytoplasm	Transcription regulator	Efficacy		22926	226641	304962
BAP1	BRCA1 associated protein 1	NM_004656.2	208.88	3.735	0.0303	Nucleus	Peptidase			8314	104416	306257
ZNF398	Zinc finger protein 398	NM_020781.2	196.578	3.749	0.0303	Nucleus	Transcription regulator			57541	272347	500108
TLE4	Transducin like enhancer of split 4	NM_007005.3	335.486	3.809	0.0303	Nucleus	Transcription regulator			7091	21888	25565
SNURF	SNRPN upstream reading frame	NM_005678.3	155.749	3.83	0.0303	Nucleus	Other			8926	84704	113938
RTF1	RTF1 homolog, Paf1/RNA polymerase II complex component	NM_015138.2	317.853	3.871	0.0303	Nucleus	Other			23168	76246
CDKL3	Cyclin dependent kinase like 3	NM_016508.2	286.888	3.894	0.00758	Cytoplasm	Kinase			51265	213084	60396
TULP3	Tubby like protein 3	BC032587.1	194.773	3.917	0.00758	Extracellular Space	Other			7289	22158	688749
PRKD2	Protein kinase D2	BC025307.1	136.64	3.923	0.0303	Cytoplasm	Kinase			25865	101540	292658
CBLB	Cbl proto-oncogene B	BC032851.2	379.093	3.958	0.0303	Nucleus	Enzyme			868	208650	171136
C11orf63	Chromosome 11 open reading frame 63	NM_199124.1	650.674	3.966	0.0303	Other	Other			79864	70989	315578
RAD51AP1	RAD51 associated protein 1	BC016330.1	1051.86	3.967	0.00758	Nucleus	Other			10635	19362	689055
WT1-AS	WT1 antisense RNA	BC096708.1	323.554	3.972	0.00758	Other	Other	Prognosis		51352
RSBN1L	Round spermatid basic protein 1 like	NM_198467.1	380.793	3.985	0.04	Other	Other			222194	242860	311987
PTP4A3	Protein tyrosine phosphatase type IVA, member 3	NM_007079.2	250.123	3.986	0.0303	Plasma Membrane	Phosphatase	Disease progression		11156	19245	362930
APOOL	Apolipoprotein O like	NM_198450.1	125.667	4.012	0.0303	Extracellular Space	Other			139322	68117	317191
ASMTL-AS1	ASMTL antisense RNA 1	NM_025091.2	156.71	4.024	0.0303	Other	Other			80161
C19orf57	Chromosome 19 open reading frame 57	BC012945.1	584.495	4.032	0.00758	Other	Other			79173	74666	304654
PPIL1	Peptidylprolyl isomerase like 1	NM_016059.3	255.969	4.045	0.00758	Plasma Membrane	Enzyme			51645	68816	309651
CLK1	CDC like kinase 1	NM_004071.1	197.849	4.052	0.0303	Nucleus	Kinase			1195	12747	301434
ARHGEF5	Rho guanine nucleotide exchange factor 5	NM_005435.2	211.955	4.11	0.0303	Cytoplasm	Other			7984	54324	140898
PPHLN1	Periphilin 1	BC039832.1	292.145	4.119	0.00758	Nucleus	Other			51535	223828	366975
LDB2	LIM domain binding 2	NM_001290.1	224.97	4.137	0.0303	Nucleus	Transcription regulator			9079	16826	289664
MRGBP	MRG domain binding protein	NM_018270.3	278.134	4.141	0.0303	Nucleus	Other			55257	73247	311713
CSAG1	Chondrosarcoma associated gene 1	BC059947.1	351.568	4.151	0.00758	Other	Other			158511
APLF	Aprataxin and PNKP like factor	BC030711.2	182.281	4.193	0.00758	Cytoplasm	Enzyme			200558	72103	500247
PNMA8A	Paraneoplastic Ma antigen family member 8A	BC032508.1	208.951	4.214	0.0303	Other	Other			55228	71691	361515
SF1	Splicing factor 1	NM_201998.1	437.162	4.216	0.04	Nucleus	Transcription regulator			7536
CWC15	CWC15 spliceosome associated protein homolog	BC040946.1	195.491	4.238	0.00758	Nucleus	Other			51503	66070	300361
FAM76B	Family with sequence similarity 76 member B	NM_144664.3	434.427	4.263	0.0303	Nucleus	Other			143684	72826
TNNI3	Troponin I3, cardiac type	BC096165.1	251.501	4.28	0.0303	Cytoplasm	Transporter	Diagnosis,efficacy, safety, unspecified application		7137	21954	29248
NCBP3	Nuclear cap binding subunit 3	NM_018553.1	470.959	4.286	0.04	Nucleus	Other			55421	66874	360563
PAK4	P21 (RAC1) activated kinase 4	BC002921.2	217.416	4.295	0.0303	Cytoplasm	Kinase		PF-3758309, KPT-9274	10298	70584	292756
MEF2A	Myocyte enhancer factor 2A	BC013437.1	153.328	4.311	0.0303	Nucleus	Transcription regulator			4205	17258	309957
DCX	Doublecortin	NM_178151.1	259.776	4.314	0.00758	Cytoplasm	Other			1641	13193	84394
TOX2	TOX high mobility group box family member 2	NM_032883.1	510.039	4.32	0.0303	Nucleus	Transcription regulator			84969	269389	311615
SPATS2	Spermatogenesis associated serine rich 2	BC048299.1	472.124	4.332	0.00758	Cytoplasm	Other			65244	72572	300221
SRSF2	Serine and arginine rich splicing factor 2	BC066958.1	542.919	4.346	0.0303	Nucleus	Transcription regulator			6427	20382	494445
DZIP1L	DAZ interacting zinc finger protein 1 like	BC033308.1	328.91	4.353	0.0303	Extracellular Space	Other			199221	72507	315952
G3BP1	G3BP stress granule assembly factor 1	NM_198395.1	263.905	4.377	0.00758	Nucleus	Enzyme			10146	27041	171092
CASS4	Cas scaffolding protein family member 4	BC027951.1	510.106	4.39	0.0303	Other	Other			57091	320664	296409
ARGLU1	Arginine and glutamate rich 1	BC050434.1	197.126	4.433	0.00758	Other	Other			55082	234023	290912
LCP2	Lymphocyte cytosolic protein 2	NM_005565.2	186.297	4.464	0.0303	Cytoplasm	Other			3937	16822	155918
ZSCAN31	Zinc finger and SCAN domain containing 31	NM_145909.1	391.889	4.473	0.0303	Nucleus	Transcription regulator			64288
GSPT2	G1 to S phase transition 2	BC036077.1	176.266	4.474	0.0303	Cytoplasm	Translation regulator			23708	14853	501582
ATP6V1G2	Atpase H+ transporting V1 subunit G2	NM_130463.2	149.984	4.476	0.0303	Cytoplasm	Transporter			534	66237	368044
EIF3G	Eukaryotic translation initiation factor 3 subunit G	BC000733.1	273.982	4.478	0.0303	Cytoplasm	Other			8666	53356	298700
DUS1L	Dihydrouridine synthase 1 like	NM_022156.3	454.415	4.519	0.00758	Other	Other			64118	68730	246185
BRD3	Bromodomain containing 3	BC032124.1	258.281	4.522	0.00758	Nucleus	Kinase			8019	67382	362092
CT45A1 (includes others)	Cancer/testis antigen family 45 member A2	NM_001017417.1	395.952	4.564	0.04	Other	Other			101060211|541465|541466|102723680|102723737|441519|728911
DNAJB7	Dnaj heat shock protein family (Hsp40) member B7	NM_145174.1	298.944	4.582	0.0303	Other	Other			150353	57755	685839
DUSP11	Dual specificity phosphatase 11	NM_003584.1	151.68	4.588	0.0303	Nucleus	Phosphatase			8446	72102	297412
PPP1R17	Protein phosphatase 1 regulatory subunit 17	NM_006658.1	203.524	4.615	0.0303	Cytoplasm	Other			10842	19051	266705
SELENOS	Selenoprotein S	BC005840.2	253.773	4.634	0.0303	Cytoplasm	Other			55829	109815	286900
MARK2	Microtubule affinity regulating kinase 2	NM_001039468.1	239.445	4.652	0.00758	Cytoplasm	Kinase			2011	13728	60328
DDX6	DEAD-box helicase 6	NM_004397.3	262.158	4.67	0.00758	Nucleus	Enzyme			1656	13209	500988
EDN3	Endothelin 3	BC053866.1	249.182	4.689	0.0303	Extracellular Space	Other			1908	13616	366270
KIF20A	Kinesin family member 20A	NM_005733.1	221.826	4.698	0.00758	Cytoplasm	Transporter			10112	19348	361308
TGIF2LX	TGFB induced factor homeobox 2 like, X-linked	NM_138960.3	194.791	4.711	0.0303	Nucleus	Transcription regulator			90316	100039551|245583
CSNK1E	Casein kinase 1 epsilon	NM_001894.2	219.27	4.727	0.00758	Cytoplasm	Kinase			1454	27373	58822
RPS27L	Ribosomal protein S27 like	NM_015920.3	355.852	4.746	0.04	Cytoplasm	Translation regulator			51065	67941	681429
PTK2	Protein tyrosine kinase 2	NM_005607.1	194.647	4.747	0.0303	Cytoplasm	Kinase	Diagnosis, disease progression, efficacy, prognosis	CT-707	5747	14083	25614
TBC1D10C	TBC1 domain family member 10C	NM_198517.2	251.037	4.761	0.00758	Nucleus	Other			374403	108995	361697
PLK1	Polo like kinase 1	BC002369.1	492.999	4.835	0.00758	Nucleus	Kinase	Unspecified application	BI 2536, volasertib, GSK461364, rigosertib, MK1496, NMS-1286937, TAK-960	5347	18817	25515
IFIT5	Interferon induced protein with tetratricopeptide repeats 5	NM_012420.1	241.859	4.842	0.0303	Plasma Membrane	Other			24138
ZC3H14	Zinc finger CCCH-type containing 14	BC027607.1	178.139	4.863	0.00758	Nucleus	Other			79882	75553	192359
SERBP1	SERPINE1 mrna binding protein 1	NM_015640.1	248.138	4.871	0.0303	Cytoplasm	Other			26135	66870
CDKL1	Cyclin dependent kinase like 1	NM_004196.2	298.071	4.919	0.0303	Nucleus	Kinase			8814	71091	314198
DMTN	Dematin actin binding protein	BC052805.1	230.071	4.927	0.0303	Plasma Membrane	Other			2039	13829	361069
CACNB1	Calcium voltage-gated channel auxiliary subunit beta 1	BC037311.1	225.065	4.936	0.0303	Plasma Membrane	Ion channel		Verapamil, mibefradil, nimodipine, ibutilide, trandolapril/verapamil	782	12295
NABP1	Nucleic acid binding protein 1	BC017114.1	278.836	4.939	0.00758	Nucleus	Other			64859	109019	363227
FNDC8	Fibronectin type III domain containing 8	BC024002.2	315.694	4.942	0.0303	Nucleus	Other			54752	78919	303376
PCLO	Piccolo presynaptic cytomatrix protein	BC001304.1	423.168	4.948	0.0303	Cytoplasm	Transporter			27445	26875	56768
PARP3	Poly(ADP-ribose) polymerase family member 3	BC014260.2	190.949	4.959	0.00758	Nucleus	Enzyme		Rucaparib, olaparib	10039	235587	300985
ALKBH3	Alkb homolog 3, alpha-ketoglutaratedependent dioxygenase	BC103812.1	393.737	5.186	0.00758	Nucleus	Enzyme			221120	69113	362169
DDI1	DNA damage inducible 1 homolog 1	NM_001001711.1	522.854	5.186	0.04	Other	Other			414301	71829	367012
ARHGAP15	Rho gtpase activating protein 15	BC038976.1	387.117	5.209	0.00758	Cytoplasm	Other			55843	76117	295635
RAB35	RAB35, member RAS oncogene family	NM_006861.2	352.861	5.213	0.00758	Cytoplasm	Enzyme			11021	77407	288700
APTX	Aprataxin	NM_017692.1	345.452	5.289	0.0303	Nucleus	Phosphatase			54840	66408	259271
CLIP4	CAP-Gly domain containing linker protein family member 4	NM_024692.3	728.269	5.294	0.0303	Other	Other			79745	78785	298801
THAP1	THAP domain containing 1	NM_018105.1	465.45	5.306	0.00758	Nucleus	Other			55145	73754	306547
GTF2E2	General transcription factor IIE subunit 2	NM_002095.1	340.255	5.357	0.00758	Nucleus	Transcription regulator			2961	68153	306516
ZNF747	Zinc finger protein 747	NM_023931.1	226.858	5.39	0.0303	Other	Other			65988
PFKFB3	6-phosphofructo-2-kinase/fructose-2,6-biphosphatase 3	NM_004566.1	290.145	5.435	0.0303	Cytoplasm	Kinase		PFK-158	5209	170768	117276
RGS14	Regulator of G protein signaling 14	NM_006480.4	200.537	5.444	0.0303	Cytoplasm	Other			10636	51791	114705
HIRIP3	HIRA interacting protein 3	NM_003609.2	279.367	5.472	0.00758	Nucleus	Other			8479	233876	361650
CCDC25	Coiled-coil domain containing 25	NM_018246.1	257.806	5.491	0.0303	Cytoplasm	Other			55246	67179	361059
CT45A10/CT45A5	Cancer/testis antigen family 45 member A5	BC028711.2	391.363	5.526	0.00758	Other	Other			441521|102723631
EPB41L4A	Erythrocyte membrane protein band 4.1 like 4A	NM_022140.2	373.883	5.548	0.00758	Extracellular Space	Other			64097	13824
TMEM31	Transmembrane protein 31	NM_182541.1	234.331	5.64	0.0303	Other	Other			203562
SARNP	SAP domain containing ribonucleoprotein	BC093051.1	257.304	5.662	0.0303	Nucleus	Transcription regulator	Diagnosis		84324	66118	362819
SRPK2	SRSF protein kinase 2	NM_182692.1	185.305	5.707	0.0303	Nucleus	Kinase			6733	20817	296753
STAU1	Staufen double-stranded RNA binding protein 1	NM_004602.2	374.166	5.757	0.00758	Cytoplasm	Transporter			6780	20853	84496
ZNF574	Zinc finger protein 574	BC001184.1	163.383	5.761	0.0303	Other	Other			64763	232976	308434
RNF4	Ring finger protein 4	NM_002938.2	533.836	5.775	0.00758	Nucleus	Transcription regulator			6047	19822	29274
MAGEB4	MAGE family member B4	BC032852.2	417.765	5.786	0.00758	Extracellular Space	Other			4115		503442|503441|302748
REEP2	Receptor accessory protein 2	NM_016606.2	155.429	5.876	0.0303	Plasma Membrane	Other			51308	225362	682105
APOBEC3G	Apolipoprotein B mrna editing enzyme catalytic subunit 3G	NM_021822.1	221.973	5.916	0.0303	Nucleus	Enzyme			60489
AMPH	Amphiphysin	BC034376.1	207.631	6.086	0.0303	Plasma Membrane	Other			273	218038	60668|100910792
ZSCAN5A	Zinc finger and SCAN domain containing 5A	NM_024303.1	260.323	6.13	0.0303	Nucleus	Transcription regulator			79149
AGGF1	Angiogenic factor with G-patch and FHA domains 1	BC032844.1	464.737	6.158	0.0303	Cytoplasm	Other			55109	66549	310005
PPAN	Peter pan homolog (Drosophila)	BC000535.1	327.388	6.176	0.00758	Nucleus	Other			56342	235036	298699
CHTOP	Chromatin target of PRMT1	BC002733.2	229.698	6.25	0.0303	Nucleus	Other			26097
DDX54	DEAD-box helicase 54	BC001132.1	409.1	6.302	0.04	Nucleus	Transcription regulator			79039	71990	360815
LSM4	LSM4 homolog, U6 small nuclear RNA and mrna degradation associated	NM_012321.1	423.472	6.319	0.00758	Nucleus	Other			25804	50783	290647
MAP1LC3A	Microtubule associated protein 1 light chain 3 alpha	NM_032514.2	533.513	6.378	0.00758	Cytoplasm	Other	Efficacy		84557	66734	362245
LENG1	Leukocyte receptor cluster member 1	NM_024316.1	439.148	6.392	0.04	Other	Other			79165	69757	292535
RIT1	Ras like without CAAX 1	NM_006912.3	472.396	6.444	0.04	Plasma Membrane	Enzyme			6016	19769	499652
IKBIP	IKBKB interacting protein	NM_153687.1	222.538	6.512	0.0303	Cytoplasm	Other			121457	67454	314730
CHKA	Choline kinase alpha	NM_001277.1	705.667	6.583	0.0303	Cytoplasm	Kinase		TCD-717	1119	12660	29194
TSPYL6	TSPY like 6	NM_001003937.1	145.902	6.631	0.0303	Other	Other			388951
GAS2L3	Growth arrest specific 2 like 3	NM_174942.1	470.367	6.646	0.00758	Other	Other			283431	237436	680280
ASZ1	Ankyrin repeat, SAM and basic leucine zipper domain containing 1	BC034963.1	221.055	6.705	0.0303	Nucleus	Transcription regulator			136991	74068	170578
PRKRA	Protein activator of interferon induced protein kinase EIF2AK2	NM_003690.3	543.454	6.717	0.00758	Cytoplasm	Other			8575	23992	311130
MTA1	Metastasis associated 1	BC006177.1	222.706	6.85	0.0303	Nucleus	Transcription regulator	Diagnosis, response to therapy		9112	116870	64520
AURKB	Aurora kinase B	NM_004217.1	246.925	6.874	0.0303	Nucleus	Kinase		Barasertib, tozasertib, AT-9283, SNS 314, danusertib, TAK-901, GSK1070916, CYC 116, TTP607, AMG 900, ilorasertib, chiauranib	9212	20877	114592
PIP4K2A	Phosphatidylinositol-5-phosphate 4-kinase type 2 alpha	NM_005028.3	231.722	6.88	0.00758	Cytoplasm	Kinase			5305	18718	116723
BUD23	BUD23, rrna methyltransferase and ribosome maturation factor	BC001780.1	419.859	6.897	0.00758	Nucleus	Enzyme			114049	66138	368084
CEND1	Cell cycle exit and neuronal differentiation 1	NM_016564.1	1096.43	6.907	0.00758	Other	Other			51286	57754
ZFC3H1	Zinc finger C3H1-type containing	NM_144982.1	578.29	6.954	0.00758	Extracellular Space	Other			196441	216345	314836
HIST2H2AA3/HIST2H2AA4	Histone cluster 2 H2A family member a3	NM_003516.2	411.893	6.995	0.0303	Nucleus	Other			8337|723790	15267|319192	365877|690131
SRPK3	SRSF protein kinase 3	NM_014370.2	377.707	7.071	0.0303	Cytoplasm	Kinase			26576	56504	293854
ZC3HC1	Zinc finger C3HC-type containing 1	BC000190.1	275.727	7.113	0.0303	Nucleus	Other			51530	232679	296957
ABI1	Abl interactor 1	BC024254.1	413.588	7.117	0.00758	Cytoplasm	Other			10006	11308	79249
HIST1H2BH	Histone cluster 1 H2B family member h	NM_003524.2	276.499	7.136	0.00758	Nucleus	Other			8345	665596|665622	100359692
GAS2	Growth arrest specific 2	NM_177553.1	217.112	7.237	0.0303	Cytoplasm	Other			2620	14453	499156
SURF2	Surfeit 2	NM_017503.2	354.751	7.291	0.00108	Nucleus	Other			6835	20931
FAU	FAU, ubiquitin like and ribosomal protein S30 fusion	NM_001997.2	480.895	7.296	0.00758	Cytoplasm	Other			2197	14109	29752|100360647|687780
WDR5B	WD repeat domain 5B	NM_019069.3	319.756	7.476	0.0303	Other	Other			54554	69544	303907
RGS3	Regulator of G protein signaling 3	BC019039.2	418.476	7.53	0.00758	Nucleus	Other			5998	50780	54293
HIST2H2AC	Histone cluster 2 H2A family member c	NM_003517.2	398.851	7.537	0.00758	Nucleus	Other			8338	319176	499675
CASK	Calcium/calmodulin dependent serine protein kinase	NM_003688.1	591.932	7.543	0.00108	Plasma Membrane	Kinase			8573	12361	29647
SYTL2	Synaptotagmin like 2	NM_032943.2	597.684	7.576	0.0303	Cytoplasm	Other			54843	83671	361604
UTP4	UTP4, small subunit processome component	BC009348.2	638.331	7.721	0.00108	Nucleus	Other			84916	21771	291987
NELFE	Negative elongation factor complex member E	NM_002904.4	359.316	7.746	0.00758	Nucleus	Other			7936	27632
CTNND1	Catenin delta 1	BC010501.1	363.524	7.756	0.0303	Nucleus	Other			1500	12388	311163
RBM23	RNA binding motif protein 23	NM_018107.2	111.28	7.798	0.0303	Nucleus	Other			55147
ZNF444	Zinc finger protein 444	BC021282.1	462.068	7.828	0.00758	Nucleus	Transcription regulator			55311	72667	292569
RPS10	Ribosomal protein S10	NM_001014.2	243.509	7.846	0.0303	Cytoplasm	Other			6204	67097	100363439|81773
CSNK1G2	Casein kinase 1 gamma 2	BC020972.1	451.169	7.902	0.00758	Cytoplasm	Kinase			1455	103236	65278
HBS1L	HBS1 like translational gtpase	NM_006620.2	556.787	7.906	0.0303	Cytoplasm	Translation regulator			10767	56422	293408
LCE3D	Late cornified envelope 3D	NM_032563.1	438.639	7.926	0.00758	Cytoplasm	Other			84648
DIMT1	DIM1 dimethyladenosine transferase 1 homolog	NM_014473.2	407.327	7.928	0.00758	Cytoplasm	Enzyme			27292	66254	294718
C1orf87	Chromosome 1 open reading frame 87	NM_152377.1	1815.28	8.014	0.0303	Extracellular Space	Other			127795	620779	500505
OTUD6B	OTU domain containing 6B	BC029760.1	616.85	8.031	0.00758	Other	Other			51633	72201	297911
ZMYM3	Zinc finger MYM-type containing 3	BC013009.1	651.962	8.085	0.00108	Nucleus	Other			9203	56364	317260
VASH2	Vasohibin 2	NM_024749.1	294.056	8.114	0.0303	Cytoplasm	Other			79805	226841	498309
SMAGP	Small cell adhesion glycoprotein	NM_020467.2	439.684	8.15	0.0303	Cytoplasm	Other			57228	207818	300236
GCC1	GRIP and coiled-coil domain containing 1	BC008902.2	532.954	8.306	0.00758	Cytoplasm	Other			79571	74375	100361513
NEK7	NIMA related kinase 7	NM_133494.1	663.092	8.451	0.00758	Nucleus	Kinase			140609	59125	360850
CMSS1	Cms1 ribosomal small subunit homolog (yeast)	NM_032359.1	433.334	8.462	0.0303	Other	Other			84319	66497	288176
ARPC1B	Actin related protein 2/3 complex subunit 1B	NM_005720.1	447.296	8.498	0.00758	Cytoplasm	Other			10095	11867	54227
EFS	Embryonal Fyn-associated substrate	NM_032459.1	1290.08	8.52	0.0303	Cytoplasm	Other			10278	13644	290212
GPATCH1	G-patch domain containing 1	NM_018025.2	397.161	8.527	0.0303	Extracellular Space	Other			55094	67471	292810
SUDS3	SDS3 homolog, SIN3A corepressor complex component	BC093990.1	688.928	8.607	0.0303	Nucleus	Enzyme			64426	71954	360819
CCDC59	Coiled-coil domain containing 59	BC020647.1	306.629	8.628	0.0303	Nucleus	Other			29080	52713	314799
LAMC1	Laminin subunit gamma 1	BC015586.2	462.955	8.635	0.0303	Extracellular Space	Other			3915	226519	117036
RWDD2B	RWD domain containing 2B	NM_016940.1	442.987	8.878	0.00758	Other	Other			10069	53858	304132
RPL39L	Ribosomal protein L39 like	NM_052969.1	670.579	8.954	0.00758	Other	Other			116832
ABCB7	ATP binding cassette subfamily B member 7	BC006323.1	545.215	9.138	0.0303	Cytoplasm	Transporter	Unspecified application		22	11306	302395
PDAP1	PDGFA associated protein 1	NM_014891.1	790.56	9.215	0.00758	Cytoplasm	Other			11333	231887	64527
MAPKAPK5	Mitogen-activated protein kinase-activated protein kinase 5	NM_003668.2	757.25	9.243	0.00108	Cytoplasm	Kinase			8550	17165	498183
TTLL7	Tubulin tyrosine ligase like 7	BC048970.1	547.932	9.262	0.00108	Cytoplasm	Enzyme			79739	70892	310982
C8orf33	Chromosome 8 open reading frame 33	NM_023080.1	511.07	9.286	0.00758	Other	Other			65265	117171	681282
TRIT1	Trna isopentenyltransferase 1	NM_017646.3	375.193	9.309	0.0303	Cytoplasm	Enzyme			54802	66966	362586
NOL7	Nucleolar protein 7	NM_016167.3	1169.35	9.349	0.0303	Nucleus	Other			51406	70078	498727
MRPS6	Mitochondrial ribosomal protein S6	NM_032476.1	605.094	9.453	0.00758	Cytoplasm	Other			64968	121022	100360017
MGRN1	Mahogunin ring finger 1	NM_015246.1	302.276	9.606	0.0303	Cytoplasm	Enzyme			23295	17237	302938
HMGB2	High mobility group box 2	NM_002129.2	460.238	9.63	0.00758	Nucleus	Transcription regulator	Unspecified application		3148	97165
TCEA1	Transcription elongation factor A1	NM_006756.2	489.415	9.758	0.00108	Nucleus	Transcription regulator			6917	21399	362479|498453
DNTT	DNA nucleotidylexotransferase	NM_004088.1	464.196	10.112	0.00758	Nucleus	Enzyme	Unspecified application		1791	21673	294051
PADI4	Peptidyl arginine deiminase 4	NM_012387.1	768.51	10.246	0.00108	Cytoplasm	Enzyme			23569	18602	29512
DDX55	DEAD-box helicase 55	BC030020.2	383.214	10.3	0.0303	Nucleus	Enzyme			57696	67848	100362764
SPACA9	Sperm acrosome associated 9	NM_018956.2	1150.55	10.322	0.00758	Cytoplasm	Other			11092	69987	296610
NOP16	NOP16 nucleolar protein	BC040106.1	509.832	10.349	0.00108	Nucleus	Other			51491	28126	306768
HNRNPA1	Heterogeneous nuclear ribonucleoprotein A1	NM_002136.1	608.657	10.354	0.00108	Nucleus	Enzyme			3178		29578
EDF1	Endothelial differentiation related factor 1	NM_003792.1	333.867	10.481	0.0303	Nucleus	Transcription regulator			8721	59022	296570
NSD2	Nuclear receptor binding SET domain protein 2	NM_133336.1	477.997	10.484	0.00108	Nucleus	Enzyme			7468	107823	680537
CSNK2A1	Casein kinase 2 alpha 1	NM_001895.1	452.228	10.757	0.00758	Nucleus	Kinase			1457	12995	116549
HMGN1	High mobility group nucleosome binding domain 1	BC070154.1	493.373	10.787	0.00758	Nucleus	Transcription regulator	Unspecified application		3150	15312	360704|100911295
AMMECR1L	AMMECR1 like	NM_031445.1	586.452	10.81	0.00108	Other	Other			83607	225339	307526
HP1BP3	Heterochromatin protein 1 binding protein 3	NM_016287.2	328.42	10.899	0.0303	Nucleus	Other			50809	15441	313647
DNAJC8	Dnaj heat shock protein family (Hsp40) member C8	NM_014280.1	776.1	10.939	0.00108	Nucleus	Other			22826	68598	313035
MCTS1	MCTS1, re-initiation and release factor	NM_014060.1	435.646	10.939	0.00758	Cytoplasm	Other			28985	68995	302500
PMP2	Peripheral myelin protein 2	NM_002677.1	502.633	11.102	0.00108	Cytoplasm	Other			5375	18857	688790
ETV5	ETS variant 5	NM_004454.1	1107.88	11.169	0.0303	Nucleus	Transcription regulator			2119	104156	303828
GABARAPL2	GABA type A receptor associated protein like 2	NM_007285.5	771.796	11.217	0.00108	Cytoplasm	Other			11345	93739	64670
IMPACT	Impact RWD domain protein	NM_018439.1	678.938	11.303	0.00108	Cytoplasm	Other			55364	16210	497198
WDR5	WD repeat domain 5	NM_017588.1	1186.84	11.35	0.00108	Nucleus	Enzyme			11091	140858	362093
NRBF2	Nuclear receptor binding factor 2	BC011707.1	1462.72	11.39	0.00758	Nucleus	Transcription regulator			29982	641340	499670|58839|100363472
SPRR4	Small proline rich protein 4	NM_173080.1	545.257	11.446	0.00108	Cytoplasm	Other			163778	229562	100361607
IPPK	Inositol-pentakisphosphate 2-kinase	NM_022755.2	408.491	11.454	0.0303	Cytoplasm	Kinase			64768	75678	306808
HMGB1	High mobility group box 1	NM_002128.2	285.695	11.462	0.0303	Nucleus	Transcription regulator	Diagnosis		3146
POLB	DNA polymerase beta	NM_002690.1	469.343	11.54	0.00108	Nucleus	Enzyme		Nelarabine, cytarabine/fludarabine phosphate, lamivudine/nelfinavir/stavudine, cytarabine/daunorubicin, lamivudine/stavudine, lamivudine/nevirapine/stavudine, cladribine/cytarabine/daunorubicin, cytarabine/daunorubicin/tretinoin, cytarabine/idarubicin, cytarabine/etoposide, cytarabine/etoposide/mitoxantrone, cytarabine/dexamethasone, 5-azacytidine/cytarabine/decitabine, cytarabine/mitoxantrone, c…	5423	18970	29240
CCNB3	Cyclin B3	NM_033671.1	1177.43	11.712	0.00108	Nucleus	Other			85417	209091	317389
CSNK1G1	Casein kinase 1 gamma 1	NM_022048.1	644.927	11.783	0.00108	Cytoplasm	Kinase			53944	214897	64086
MAPKAPK3	Mitogen-activated protein kinase-activated protein kinase 3	BC001662.1	1066.7	11.815	0.00108	Nucleus	Kinase	Unspecified application		7867	102626	315994
FKBP3	FK506 binding protein 3	NM_002013.2	763.827	11.858	0.00758	Nucleus	Enzyme			2287	30795	299104
SRSF9	Serine and arginine rich splicing factor 9	NM_003769.2	313.802	11.942	0.0303	Nucleus	Enzyme			8683	108014	288701
TEX30	Testis expressed 30	NM_138779.1	748.072	11.983	0.00108	Other	Other			93081	75623	301381
PIN4	Peptidylprolyl cis/trans isomerase, NIMA-interacting 4	NM_006223.1	800.622	12.201	0.00108	Nucleus	Enzyme			5303	69713	684441
SERF1A/SERF1B	Small EDRK-rich factor 1A	BC021174.1	911.413	12.224	0.00108	Other	Other			728492|8293	20365	502503
HMGN3	High mobility group nucleosomal binding domain 3	NM_138730.1	576.729	12.32	0.00108	Nucleus	Other			9324		113990
VCX2 (includes others)	Variable charge, Y-linked	BC056508.1	703.904	12.433	0.00108	Other	Other			51480|353513|9084
RPS28	Ribosomal protein S28	NM_001031.4	861.228	12.556	0.00758	Cytoplasm	Other			6234	54127	691531
AURKA	Aurora kinase A	NM_003600.1	721.463	12.669	0.00108	Nucleus	Kinase	Efficacy	Tozasertib, MLN8054, alisertib, AT-9283, SNS 314, danusertib, MK 5108, CYC 116, TTP607, AMG 900, ilorasertib, TAS-119	6790	20878	261730
SRSF1	Serine and arginine rich splicing factor 1	NM_006924.3	540.682	12.704	0.00108	Nucleus	Other			6426	110809	689890
GABARAP	GABA type A receptor-associated protein	NM_007278.1	940.934	12.739	0.00108	Cytoplasm	Transporter			11337	56486	58974
ADARB1	Adenosine deaminase, RNA specific B1	NM_015833.1	482.915	12.843	0.0303	Nucleus	Enzyme			104	110532	25367
HDGFL3	HDGF like 3	NM_016073.2	447.333	12.85	0.00758	Nucleus	Other			50810	29877	252941
UBD	Ubiquitin D	NM_006398.2	773.872	12.969	0.00108	Nucleus	Other			10537	24108	29168
NPM1	Nucleophosmin	BC021983.1	289.047	13.016	0.0303	Nucleus	Transcription regulator	Disease progression, unspecified application		4869	18148	25498
CSAG2/CSAG3	CSAG family member 2	BC007228.1	950.437	13.061	0.00108	Other	Other			102723547|389903
GSK3B	Glycogen synthase kinase 3 beta	BC012760.2	635.019	13.099	0.00758	Nucleus	Kinase	Efficacy	Enzastaurin	2932	56637	84027
TMA7	Translation machinery associated 7 homolog	NM_015933.1	829.521	13.144	0.00758	Other	Other			51372	66167	679747
TRA2A	Transformer 2 alpha homolog	NM_013293.1	428.742	13.146	0.00758	Nucleus	Other			29896	101214	500116
FCF1	FCF1 rrna-processing protein	BC022361.1	616.065	13.161	0.00108	Nucleus	Other			51077	73736	299198
TPT1	Tumor protein, translationally-controlled 1	NM_003295.1	561.751	13.218	0.00758	Cytoplasm	Other			7178	22070	116646
RPL41	Ribosomal protein L41	NM_021104.1	698.082	13.434	0.00108	Cytoplasm	Other			6171	67945	124440
RHNO1	RAD9-HUS1-RAD1 interacting nuclear orphan 1	NM_031465.2	438.661	13.526	0.00758	Nucleus	Other			83695
PRR15	Proline rich 15	NM_175887.2	750.558	13.913	0.00108	Other	Other			222171	78004	312358
OARD1	O-acyl-ADP-ribose deacylase 1	NM_145063.1	647.167	14.043	0.00108	Other	Enzyme			221443	106821
RPL22	Ribosomal protein L22	NM_000983.3	1012.5	14.656	0.00108	Nucleus	Other			6146	19934	81768
SRSF5	Serine and arginine rich splicing factor 5	NM_006925.2	500.879	14.976	0.00108	Nucleus	Other			6430
EHHADH	Enoyl-coa hydratase and 3-hydroxyacyl coa dehydrogenase	NM_001966.2	881.798	15.011	0.00108	Cytoplasm	Enzyme			1962	74147	171142
BCL11A	B-cell CLL/lymphoma 11A	NM_138559.1	1524.48	15.051	0.0303	Nucleus	Transcription regulator			53335	14025	305589
ELOF1	Elongation factor 1 homolog	NM_032377.2	1300.54	15.31	0.00108	Nucleus	Other			84337	66126	691193
FGF12	Fibroblast growth factor 12	NM_021032.2	879.099	15.319	0.00108	Extracellular Space	Other			2257	14167	170630
EIF1AY	Eukaryotic translation initiation factor 1A, Y-linked	BC005248.1	1585.41	15.475	0.00108	Other	Translation regulator			9086	66235	302697
SPANXN4	SPANX family member N4	NM_001009613.1	810.121	15.567	0.00108	Other	Other			441525
MPP5	Membrane palmitoylated protein 5	NM_022474.2	1168.17	15.622	0.00758	Plasma Membrane	Kinase			64398	56217	314259
GLIPR2	GLI pathogenesis related 2	NM_022343.2	997.058	16.055	0.00108	Cytoplasm	Other			152007	384009	679819
ASXL1	Additional sex combs like 1, transcriptional regulator	BC064984.1	1211.12	16.171	0.00108	Nucleus	Transcription regulator			171023	228790	311553
RPL23A	Ribosomal protein l23a	NM_000984.2	678.111	16.378	0.00108	Cytoplasm	Other			6147		499523
APOBEC3C	Apolipoprotein B mrna editing enzyme catalytic subunit 3C	NM_014508.2	564.47	16.4	0.00758	Other	Enzyme			27350
PROSER2	Proline and serine rich 2	BC017269.2	1823.34	16.555	0.0303	Other	Other			254427	227545	683460
UBE2S	Ubiquitin conjugating enzyme E2 S	BC004236.2	1825.92	16.655	0.00758	Nucleus	Enzyme			27338	77891	292588
APEX1	Apurinic/apyrimidinic endodeoxyribonuclease 1	NM_001641.2	1296.99	16.697	0.00108	Nucleus	Enzyme			328	11792	79116
METAP2	Methionyl aminopeptidase 2	NM_006838.1	1087.08	16.755	0.00108	Cytoplasm	Peptidase	Unspecified application	Nitroxoline, beloranib, XMT-1107, O-(chloroacetylcarbamoyl)fumagillol, PPI-2458	10988	56307	64370
RPL35	Ribosomal protein L35	BC010919.1	577.339	17.042	0.00758	Cytoplasm	Other			11224	66489	296709
CSNK2A2	Casein kinase 2 alpha 2	NM_001896.2	1199.94	17.449	0.00108	Cytoplasm	Kinase			1459	13000	307641
SRP19	Signal recognition particle 19	NM_003135.1	1261.83	17.69	0.00758	Cytoplasm	Other			6728	66384	291685
WDR4	WD repeat domain 4	NM_033661.1	963.973	17.806	0.0303	Nucleus	Other			10785	57773	690032
ZNF207	Zinc finger protein 207	NM_001032293.1	4428.76	18.351	0.00108	Nucleus	Transcription regulator			7756	22680	303763
HK1	Hexokinase 1	BC008730.2	328.024	18.385	0.0303	Cytoplasm	Kinase			3098	15275	25058
VRK1	Vaccinia related kinase 1	NM_003384.1	1490.73	19.083	0.00108	Nucleus	Kinase			7443	22367	362779
TARBP2	TARBP2, RISC loading complex RNA binding subunit	NM_004178.3	1304.52	19.954	0.00108	Nucleus	Other			6895	21357	363006
CCDC28A	Coiled-coil domain containing 28A	BC000758.1	1256.84	20.466	0.00108	Other	Other			25901	215814	361454
ALOX5	Arachidonate 5-lipoxygenase	NM_000698.2	755.936	21.319	0.0303	Cytoplasm	Enzyme	Diagnosis,efficacy	TA 270, benoxaprofen, diclofenac/omeprazole, diclofenac/misoprostol, diclofenac, diethylcarbamazine, meclofenamic acid, zileuton, sulfasalazine, balsalazide, mesalamine, masoprocol	240	11689	25290
RBM22	RNA binding motif protein 22	NM_018047.1	1614.08	22.822	0.00108	Nucleus	Transporter			55696	66810	307410
KCNE1	Potassium voltage-gated channel subfamily E regulatory subunit 1	BC036452.1	1560.79	26.635	0.00758	Plasma Membrane	Ion channel		Nicorandil, amiodarone, indapamide, azimilide	3753
INTS3	Integrator complex subunit 3	BC025254.1	1352.06	30.177	0.0303	Nucleus	Other			65123	229543	361988
PSMD4	Proteasome 26S subunit, non-atpase 4	NM_153822.1	2446.19	33.041	0.00108	Cytoplasm	Other	Diagnosis,disease progression		5710	19185	83499
SNAP91	Synaptosome associated protein 91	BC060818.1	1839.82	36.129	0.00758	Plasma Membrane	Other			9892	20616	65178
SNRPC	Small nuclear ribonucleoprotein polypeptide C	NM_003093.1	13265.9	36.155	0.00108	Nucleus	Other			6631		685273
RALGPS1	Ral GEF with PH domain and SH3 binding motif 1	BC033708.1	11543.7	37.836	0.00758	Cytoplasm	Other			9649	241308	100361774
SRPX2	Sushi repeat containing protein, X-linked 2	BC020733.1	578.715	42.212	0.0303	Cytoplasm	Other			27286	68792	317181
ITPA	Inosine triphosphatase	NM_181493.1	697.927	44.022	0.00108	Cytoplasm	Enzyme	Safety		3704	16434	311422
TTN	Titin	BC013396.2	3508	75.321	0.0303	Cytoplasm	Kinase			7273	22138	84015
LARP1	La ribonucleoprotein domain family member 1	BC033856.1	3116.67	79.793	0.00108	Cytoplasm	Translation regulator			23367	73158	303158
SNRNP70	Small nuclear ribonucleoprotein U1 subunit 70	NM_003089.4	4041.74	145.028	0.00108	Nucleus	Other			6625	20637	361574
AGO4	Argonaute 4, RISC catalytic component	NM_017629.2	1619.87	145.888	0.00108	Cytoplasm	Translation regulator			192670	76850
SNRPA	Small nuclear ribonucleoprotein polypeptide A	NM_004596.1	4236.83	155.723	0.00758	Nucleus	Other			6626		292729
AGO1	Argonaute 1, RISC catalytic component	NM_012199.2	4084.37	182.727	0.00108	Cytoplasm	Translation regulator			26523	236511	313594
PHC3	Polyhomeotic homolog 3	BC022325.1	4412.51	195.21	0.00758	Nucleus	Transcription regulator			80012	241915	310258
SNRPA1	Small nuclear ribonucleoprotein polypeptide A'	BC022816.1	10291.9	203.04	0.00108	Nucleus	Other			6627	68981	100361269
SNRPB	Small nuclear ribonucleoprotein polypeptides B and B1	NM_198216.1	16485	250.682	0.00108	Nucleus	Other			6628	20638	171365
SNRPB2	Small nuclear ribonucleoprotein polypeptide B2	NM_003092.3	9966.72	276.008	0.00758	Nucleus	Other			6629	20639	362223
RALGPS2	Ral GEF with PH domain and SH3 binding motif 2	NM_152663.2	8061.13	402.132	0.00758	Other	Other			55103	78255
