# Supplementary material for: Novel Autoantibodies Related to Cell Death and DNA Repair Pathways in Systemic Lupus Erythematosus
Source: Genomics Proteomics Bioinformatics. 2019 Sep 5;17(3):248–59. doi: 10.1016/j.gpb.2018.11.004 (PMC6818352; doi:10.1016/j.gpb.2018.11.004)
Supplement: Supplementary Table S3 [file mmc6.xlsx]

## Sheet: 21 Networks
Table S3 21 molecular interaction networks associated with 383 autoantigens
Network ID	Proteins in network	Score	No. of focus proteins	Top diseases and functions
1	AMMECR1L,APLF,APOBEC3C,APTX,ARGLU1,ARHGEF5,C1orf174,CCDC28A,CDK4/6,CSAG1,EPB41L4A,ERK1/2,ERRFI1,GLIPR2,HIRIP3,HIST2H2AC,IPPK,LCE3D,LIG3,MAPKAPK5,MARCH10,MGRN1,MPP5,MTUS1,Par6,POLB,RIT1,SEC24C,SLAIN2,SNURF,SRPK2,STX8,TRUB1,VRK2,ZSCAN9	56	32	Cell cycle, DNA replication, recombination, and repair, gene expression
2	ASXL1,C8orf33,CDKL3,CLK3,FNDC4,GSPT2,LARP1,LDB2,MAPK8IP2,MRPS6,NCBP3,Nfkb (Complex),NOL7,PELI2,PIH1D3,PPHLN1,RTF1,SAFB2,SARNP,SELENOS,SNRNP70,SOX5,SRP19,Srp30,SRPK3,SRSF1,SRSF9,SURF2,TRA2A,Transportin,UFD1,UTP4,ZC3H14,ZFC3H1,ZNF207	56	32	RNA post-transcriptional modification, cancer, cardiovascular disease
3	ABR,APC (Complex),AURKA,AURKB,C11orf74,CMSS1,ELOF1,GMNN,Importin Beta,KANSL2,KIF20A,KIF2C,KIFC1,LARP4,Mapk,MARK2,MRGBP,MSL3,NEK7,NPM1,NUP50,PADI4,Plk,PLK1,PSRC1,RNF126,SRSF2,TCP10L,TPT1,TRMO,TULP3,UBE2S,WDR5,WDR5B,ZC3HC1	54	31	Cellular assembly and organization, DNA replication, recombination, and repair, cell cycle
4	AGFG1,BRD3,CACYBP,CSNK2A1,CSNK2A2,DDX54,EDF1,Eif4g,FAM90A1,FKBP3,FKBP9,GTF2E2,Holo RNA Polymerase II,Ikb,MCTS1,METAP2,NELFE,NMNAT1,OTUD6B,Peptidylprolyl Isomerase,Phosphatase,PIP4K2A,Pkc(S),PPAN,PPIL1,PPP1R8,PRKRA,STAU1,SUDS3,TARBP2,TCEA1,VRK1,ZHX1,ZNF574,ZSCAN5A	48	29	Cell cycle, rna post-transcriptional modification, cellular development
5	ADARB1,AGO1,AGO4,Akt,ALOX5,APEX1,BUD23,C-Src,CHKA,DDX55,DNA-PK,Eif2,EIF3G,ERCC6L,FAU,GRB10,HBS1L,HK1,HMGB2,IFRD2,MATK,MIRLET7,NOP16,PFKFB3,PIN4,RAB35,Ribosomal 40s Subunit,RNF4,Rnr,RPL35,RPS10,RPS28,RPS27L,SRSF5,TBC1D10C	46	28	Cell-to-cell signaling and interaction, cancer, cell death and survival
6	ABI1,Actin,AGGF1,Alpha Tubulin,AMPH,APOBEC3G,ARHGAP12,Arp2/3,ARPC1B,BAIAP2,Beta Tubulin,C19orf43,CACNB1,CLIP4,DCX,DMD,DMTN,Dynein,ERK,F Actin,FANCM,GAS2,GAS2L3,HDGFL3,HOMER2,IKBIP,INTS3,MAPKAPK3,MEF2A,N-Type Calcium Channel,NABP1,RGS3,SNAP91,TTLL7,Tubulin	41	26	Cell morphology, cellular assembly and organization, cellular development
7	60S Ribosomal Subunit,Camkii,CWF19L2,DDI1,DIDO1,DNAJC8,HMGB1,IL1,Interferon Alpha,LSM4,NSD2,P-Tefb,PHC3,Pka,POU5F1,PPIA,RAB33A,RPL22,RPL41,RPL23A,RPL39L,SF1,Snrnp,SNRPA,SNRPA1,SNRPB,SNRPB2,SNRPC,Tgf Beta,Tlr,Tnf (Family),TOX2,TTN,WWP2,ZCCHC8	39	25	RNA post-transcriptional modification, cell cycle, DNA replication, recombination, and repair
8	ABLIM1,BCL11A,CASK,CDK14,CHTOP,Ck2,Cyclin E,DIMT1,E2f,ERH,Estrogen Receptor,FGF12,Hdac,HISTONE,Histone H3,Histone H4,HMGN1,HMGN3,HNRNPA1,Hsp70,Hsp90,MBD3,MCM10,MRPL27,MTA1,N-Cor,P38 MAPK,PLC Gamma,PPP1R10,RAD51AP1,RALGPS1,RNA Polymerase II,RPA1,SYTL2,TP63	30	21	DNA replication, recombination, and repair, cell cycle, embryonic development
9	14-3-3,ARHGAP15,BAP1,Calcineurin Protein(S),CBLB,CK1,CK1/2,CSNK1E,CSNK1G1,CSNK1G2,DDX6,Dishevelled,EDN3,Fibrinogen,G3BP1,HDAC7,HIST2H2AA3/HIST2H2AA4,HP1BP3,HSH2D,Jnk,LCP2,MEF2,NFAT (Complex),Nfat (Family),Pak,PAK4,RBM22,RUNDC3B,SH3RF2,Smad2/3,SPAG11B,SYK/ZAP,TCF,TEC/BTK/ITK/TXK/BMX,ZNF444	28	20	Cell signaling, post-translational modification, protein synthesis
10	ADRB2,ADRB3,AFF4,AGO1,APOOL,ATP5O,CASP4,CDKL3,DCANP1,DUS1L,DUSP11,ENKUR,ESR1,FHL1,IL18,IL32,IL12 (Complex),INTU,KCNE1,KCNQ4,KPNA2,MDFI,Mediator,Mir-21-5p (And Other Mirnas W/Seed AGCUUAU),NOL4L,PIK3R1,PSMC4,PTPN13,RBM23,SCRN3,SLC25A10,SPANXN4,SRPK1,ZNF398,ZNF747	24	18	Cardiovascular disease, organismal injury and abnormalities, tissue morphology
11	Alp,ATF6,Cdc2,Cofilin,Creb,CTNND1,ETV5,GCC1,GRB7,GTF2I,Hsp27,IER3,LAMC1,Laminin (Complex),LDL,Mek,NR4A1,PDAP1,Pdgf (Complex),PDGF BB,PI3K (Complex),PI3K (Family),Pkg,PP1 Protein Complex Group,PP2A,PPP1R17,PRKD2,PTP4A3,Raf,RGS14,Rock,Sos,THAP1,TSPYL6,ZMYM3	22	17	Cellular movement, embryonic development, cell-to-cell signaling and interaction
12	AIFM3,AKAP9,APP,C11orf63,C1orf87,CCDC25,CCNB3,CDK5RAP2,DNM1L,DZIP1L,FBXO25,HCAR2,KCTD18,LARP6,LATS1,LRP1,NMT2,PDLIM2,PGK2,PNMA8A,PRNP,PRR15,PRR16,ROPN1L,RSPH3,SERF1A/SERF1B,SMURF1,SNX1,SPRR4,TAF1B,TERT,TMA7,TSPY1 (Includes Others),USP6NL,VCX2 (Includes Others)	20	16	Cell death and survival, cardiovascular disease, metabolic disease
13	ABCB7,ABCF2,ANKZF1,APP,BANP,C19orf57,CASP4,CCDC59,DMKN,DNAJB7,DNAJC8,Endothelin,FCF1,GPI,HIF1A,KPTN,LENG1,LMCD1,MB,NLN,NUDT9,OARD1,PPP5C,Presenilin,PROSER2,RIOX2,RWDD2B,SART3,SCEL,SLC4A1AP,SNRNP70,SP140L,SPACA9,SSH3,TRAP1	20	16	Cell cycle, cell signaling, vitamin and mineral metabolism
14	26s Proteasome,ALKBH3,AMPK,ATG,BCR (Complex),Cyclin A,DNTT,EFS,GABARAP,GABARAPL2,IFN Beta,Igg,Igg1,Igg2a,Igm,Immunoglobulin,MAP1LC3A,MTORC1,Nos,P70 S6k,PARP,PARP3,PDCD4,PIM2,Pka Catalytic Subunit,Pld,PRKAA,PRKAG2,Rb,SASH3,SERBP1,TNNI3,UBD,VASH2,Vegf	19	15	Cardiac arrythmia, cardiovascular disease, hereditary disorder
15	ABCD2,Ap2b1,CCDC69,CDC37,CDC42EP3,CDKL1,EHHADH,GPATCH1,GRM4,Hmgn2 (Includes Others),IFIT1,IFIT3,IFIT5,IMPACT,L3MBTL3,LCA5,LGR4,LRRK2,LY6D,MAP3K1,Mir-30,NRBF2,PEX11A,PMP2,PPARA,RHNO1,RNF114,SAMD4A,SLC25A3,SNAP91,SNCA,TEX30,TGS1,TNF,WDR4	19	15	Cellular assembly and organization, cellular function and maintenance, inflammatory disease
16	19S Proteasome, ARHGAP27P1,CCNB1,CCNB2,DAB1,DCLRE1B,ELAC2,ERP27,ETNK1,FERD3L,Gamma Tubulin,GRB2,HERC3,HIST1H2BH,HMGN3,INSIG2,KDELR1,MAGEB4,NFYB,NLRP3,PLEKHS1,PRPS2,PSMD4,RPS18,SGTA,SMAGP,SMYD3,STRAP,TMEM31,TRIT1,TXNDC12,Ubiquitin,UBQLN1,USP14,ZSCAN31	14	12	Cell-to-cell signaling and interaction, cellular compromise, developmental disorder
17	ARRB2,ATP6V1G2,Cg,CGN,Clathrin,CSNK1A1L,CT45A1 (Includes Others),CT45A10/CT45A5,DGCR14,FAM76B,HELLS,HGF,HOMEZ,IL6,INPP5E,KDM4D,KHK,Mir-22,Mir-30,MYBL1,NADK,RALGPS2,RANBP3,RSBN1L,SDCBP,SMAD2,SNRNP70,SOD1,SRGAP2,SRPX2,TANC2,TP53,TRIM32,YWHAZ,ZNF346	12	11	Cellular function and maintenance, digestive system development and function, hepatic system development and function
18	ABTB1,Alpha Actinin,Ap1,C17orf82,Calpain,Caspase,CD3,CLK1,Collagen Type I,EVI5L,Focal Adhesion Kinase,FSH,Growth Hormone,Gsk3,GSK3B,Gtpase,Hemoglobin,IKK (Complex),Insulin,Lh,NUDT16L1,P85 (Pik3r),PCLO,Pdgfr,Pro-Inflammatory Cytokine,Proinsulin,PTK2,Rac,Ras,Ras Homolog,SPATS2,SRC (Family),STAT5a/B,TCR,TRAF2	11	10	Cardiac enlargement, cardiovascular disease, cardiovascular system development and function
19	ARF4,ASZ1,Calmodulin,CASS4,CAV1,CEND1,CEP112,CRK,CRNKL1,CWC15,DAB1,DAZL,EGFR,EIF1AY,EPHB6,FERMT1,FSTL1,GLP1R,GPR108,GRM4,IFIT3,ITPA,JAK2,LPAR3,Mir-30,Myosin-Light-Chain Kinase,NEU3,PLS3,REEP2,SLC6A15,TGFB1,TLE4,TSG101,TSHR,ZBTB14	11	10	Cell-to-cell signaling and interaction, cellular movement, cell cycle
20	Plag1,Wt1-As	2	1	Cancer, gastrointestinal disease, organismal injury and abnormalities
21	Ldb1,Tgif2lx,Tgif2ly	1	1	Cellular growth and proliferation, embryonic development, organismal development
