# Supplementary material for: Novel Autoantibodies Related to Cell Death and DNA Repair Pathways in Systemic Lupus Erythematosus
Source: Genomics Proteomics Bioinformatics. 2019 Sep 5;17(3):248–59. doi: 10.1016/j.gpb.2018.11.004 (PMC6818352; doi:10.1016/j.gpb.2018.11.004)
Supplement: Supplementary Table S4 [file mmc7.xlsx]

## Sheet: Sheet2
Table S4 Association of autoantibodies with SLEDAI
Target of autoAb	Pearson r	95% confidence interval	R squared	P value (two-tailed)	P value summary
PKRKA	#NAME?	-0.3935 to 0.3812	5.222e-05	0.9721	ns
RGS3	-0.1969	-0.5428 to 0.2062	0.03876	0.335	ns
PHC3	-0.19	-0.5378 to 0.213	0.03611	0.3525	ns
AUKRA	-0.3128	-0.6245 to 0.08481	0.09785	0.1197	ns
UBE2S	-0.2409	-0.5746 to 0.1615	0.05804	0.2358	ns
RALGPS1	-0.1414	-0.5013 to 0.2602	0.02	0.4907	ns
CSNK1G1	-0.01998	-0.4042 to 0.3702	0.000399	0.9228	ns
AGO1	-0.2674	-0.5933 to 0.1338	0.07153	0.1865	ns
MAPKAPK3	-0.01821	-0.4027 to 0.3718	0.0003316	0.9296	ns
IFIT5	0.04113	-0.3518 to 0.4218	0.001691	0.8419	ns
PADI4	0.06281	-0.3326 to 0.4395	0.003946	0.7605	ns
APEX1	0.01376	-0.3756 to 0.399	0.0001894	0.9468	ns
SRP19	0.1155	-0.2846 to 0.4813	0.01333	0.5744	ns
HMGB1	0.003833	-0.3841 to 0.3906	1.469e-05	0.9852	ns
VRK1	-0.1108	-0.4776 to 0.289	0.01227	0.59	ns
POLB	0.2076	-0.1955 to 0.5506	0.04309	0.3089	ns
dsDNA	0.3401	-0.05447 to 0.6427	0.1156	0.0892	ns
Note: SLEDAI, systemic lupus erythematosus disease activity index. ns, not significant.
